# Supplementary material for: Transcriptome analysis of cyst formation in Rhodospirillum centenum reveals large global changes in expression during cyst development
Source: BMC Genomics. 2015 Feb 13;16(1):68. doi: 10.1186/s12864-015-1250-9 (PMC4340629; doi:10.1186/s12864-015-1250-9)
Supplement: Additional file 2: — A spreadsheet providing fold changes for all genes that were analyzed in this study. [file 12864_2015_1250_MOESM2_ESM.xlsx]

## Sheet: LOG FOLD 1.5
gene		D1	D2	D3	D4	GENE FUNCTION	kegg	COG NUMBER	COG FUNCTION	COG CLASS	COG CLASS FULL
RC1_0011			-1.85271	-1.9015	-2.08887	hypothetical protein		aproNOG34450	Hemolysin-type calcium-binding repeat (2 copies)	FC: S
RC1_0019					1.79865	hypothetical protein		COG4325		FC: S
RC1_0020					3.05322	hypothetical protein		NA	NA	NA
RC1_0021					2.95815	hypothetical protein				FC: S
RC1_0022					2.11749	hypothetical protein				FC: S
RC1_0024		2.25466	3.53257	2.23636	2.35727	ABC transporter ATP-binding protein		COG1132	ABC-type multidrug transport system, ATPase and permease components	FC: V
RC1_0025		1.6309	2.95542	1.60886	2.00822	GNAT family acetyltransferase		COG2153	Predicted acyltransferase	FC: R
RC1_0026		2.94096	4.39643	2.92421	2.58263	phosphodiesterase	Folate biosynthesis	aproNOG08176	Alkaline phosphatase	FC: P
RC1_0028			-1.74792			glucose/sorbosone dehydrogenase		aproNOG01328	Glucose sorbosone dehydrogenase	FC: G
RC1_0031	ID=id1		2.15532			tRNA		NA	NA	NA
RC1_0069	u35				-1.53378	peptidase U37		aproNOG05039	Peptidase U35 phage prohead HK97	FC: R
RC1_0088					-2.30177	hypothetical protein		NA	NA	NA
RC1_0089					-2.30177	phage tail protein				FC: S
RC1_0119	pdhA			2.25818	2.90338	pyruvate dehydrogenase E1 component subunit alpha	Citrate cycle (TCA cycle)			FC: C
RC1_0120	pdhB			2.09335	2.77076		Citrate cycle (TCA cycle)	COG0022	Pyruvate/2-oxoglutarate dehydrogenase complex, dehydrogenase (E1) component, [..]	FC: C
RC1_0121	pdhC			2.11295	2.76054		Citrate cycle (TCA cycle)			FC: C
RC1_0122	pdhD			2.12779	2.52752		Citrate cycle (TCA cycle)			FC: C
RC1_0127					-1.61254	tRNA-dihydrouridine synthase B		aproNOG00621	Trna dihydrouridine synthase	FC: J
RC1_0128	ntrB				-1.61254	Nitrogen regulation protein NtrB		aproNOG00746	Signal transduction histidine kinase, nitrogen specific, NtrB	FC: T
RC1_0129	ntrC				-2.12055	Nitrogen assimilation regulatory protein NtrC	GlnL-GlnG (nitrogen regulation) two-component regulatory system, organism-specific biosystem	aproNOG02223	NITROGEN	FC:T
RC1_0136	hflX				-1.71767	GTP-binding protein hflX		aproNOG00200		FC: R
RC1_0137	purU		-1.69031	-1.5421	-3.06862	formyltetrahydrofolate deformylase	Glyoxylate and dicarboxylate metabolism, One carbon pool by folate	COG0788	Formyltetrahydrofolate hydrolase	FC: F
RC1_0139	ydfG				-1.64507	NADP-dependent L-serine		aproNOG11186	dehydrogenase reductase	FC: R
RC1_0145					-1.56148	transcriptional regulator, MarR family protein		NOG85258	Transcriptional regulator, MarR family protein	FC: K		COG CHANGE I STICK WITH 3.0
RC1_0149			1.55455	1.74835		AMP-dependent synthetase and ligase		aproNOG00234	Amp-Dependent synthetase and ligase	FC: I		COG CHANGE I STICK WITH 3.0
RC1_0154	rrmJ				-1.64462	ribosomal RNA large subunit methyltransferase J		aproNOG00053	Specifically methylates the uridine in position 2552 of 23S rRNA at the 2-O position	FC: J
RC1_0155	guaB				-1.67526	inosine-5'-monophosphate dehydrogenase	Purine metabolism	aproNOG01147	Catalyzes the conversion of inosine 5-phosphate (IMP) to xanthosine 5-phosphate (XMP)	FC: F
RC1_0156					-1.59781	tRNA and rRNA cytosine-C5-methylase		COG0144	tRNA and rRNA cytosine-C5-methylases	FC: J
RC1_0165	zraR			-1.54003	-2.07033	transcriptional regulatory protein ZraR		NA	NA	NA
RC1_0166					-1.51885	hypothetical protein		NA	NA	NA
RC1_0172	manC				1.66457	mannose-1-phosphate guanylyltransferase		aproNOG01805	Mannose-1-phosphate guanylyltransferase, mannose-6-phosphate isomerase	FC: M
RC1_0174			-1.50749			hypothetical protein		NA	NA	NA
RC1_0185	fliL			1.51102						FC: N
RC1_0187,				1.64418				NA	NA	NA
RC1_0186	fliM			1.64418				COG1868	Flagellar motor switch protein	FC: N
RC1_0188	flaA			2.05971		flagellin protein FlaA RC1_0188				FC: S
RC1_0196	flgC			1.88754	1.74435	flagellar basal-body rod protein FlgC				FC: N
RC1_0197	flgB			1.63799		flagellar basal-body rod protein FlgB		COG1815	Flagellar basal body protein	FC: N
RC1_0205	flaB			1.88872		flagellin protein FlaB				FC: N
RC1_0209	ctrA				1.98902	cell cycle transcriptional regulator		COG0745	Response regulators consisting of a CheY-like receiver domain and a winged-helix DNA-binding [..]	FC: T
RC1_0215			-2.50238	-3.30532		tetratricopeptide TPR_2 (cell wall/envelope/membrane biosynthesis)		NA	NA	NA
RC1_0227				1.94872	2.98521	class II aldolase	Aldolase B also known as fructose-bisphosphate aldolase B or liver-type aldolase is one of three isoenzymes (A, B, and C) of the class I fructose 1,6-bisphosphate aldolase enzyme (EC 4.1.2.13), and plays a key role in both glycolysis and gluconeogenesis.	COG0235	Ribulose-5-phosphate 4-epimerase and related epimerases and aldolases	FC: G
RC1_0243				1.95759	1.98854	polysaccharide pyruvyl transferase superfamily		aproNOG29765	Polysaccharide pyruvyl transferase	FC: M
RC1_0251					-1.94231	sugar ABC transporter permease		aproNOG00231	ABC transporter permease protein	FC: G		COG CHANGE
RC1_0252	cpdB			-1.57938	-2.36827	nucleoside 2-deoxyribosyltransferase, 2',3'-cyclic-nucleotide 2'-phosphodiesterase	Purine metabolism	COG0737	5'-nucleotidase/2',3'-cyclic phosphodiesterase and related esterases	FC: F
RC1_0253				-1.57938	-2.36827	nucleoside 2-deoxyribosyltransferase		COG3613	Nucleoside 2-deoxyribosyltransferase	FC: F
RC1_0258					1.58311	hypothetical protein		NA	NA	NA
RC1_0259					1.58311	MaoC-like dehydratase		aproNOG19884	MaoC domain protein dehydratase	FC: I
RC1_0263			1.95836	2.03736	3.10912	hypothetical protein		NA	NA	NA
RC1_0264					-1.66564	Serine carboxypeptidase, putative		COG2939	Carboxypeptidase C (cathepsin A)	FC: E
RC1_0269	adhC			1.62744	1.55906	alcohol dehydrogenase class III		aproNOG01101	alcohol dehydrogenase	FC: C
RC1_0276			-1.76596	-1.58093		hydrolase, alpha		COG0596	Predicted hydrolases or acyltransferases (alpha/beta hydrolase superfamily)	FC: R
RC1_0278				1.51479	1.70078	TonB-dependent receptor		COG1629	Outer membrane receptor proteins, mostly Fe transport	FC: P
RC1_0280			2.40634	1.959	2.10889	HlyD family secretion protein		NA	NA	NA
RC1_0282	bchJ				-1.52637			NOG70320	Bacteriochlorophyll 4-vinyl reductase	FC: H
RC1_0289	glpQ		-2.04721	-1.98356		glycerophosphoryl diester phosphodiesterase		aproNOG00127	glycerophosphoryl diester phosphodiesterase	FC: C
RC1_0296		1.83535	2.788	3.44207	3.64625	hypothetical protein				FC: S
RC1_0298			-1.76452	-2.44635	-2.57772	hypothetical protein		COG2898		FC: S
RC1_0299	acvB		-1.81292	-1.83646		virulence protein		aproNOG13980	virulence factor family protein	FC: U
RC1_0301	rpFG				-1.61517	response regulator R PFG		aproNOG19571	Metal dependent phosphohydrolase	FC: T
RC1_0306				1.64773		TonB dependent receptor		COG1629	Outer membrane receptor proteins, mostly Fe transport	FC: P
RC1_0310			-1.64693	-1.58144	-2.15446	succinyl-CoA transferase	Pyruvate metabolism	NA	NA	NA
RC1_0327				-1.5216		methyl-accepting chemotaxis protein		aproNOG02134	methyl-accepting chemotaxis protein	FC: T		COG CHANGE I STICK WITH 3.0
RC1_0330				2.50586	2.84479	hypothetical protein		aproNOG04607	PepSY-associated TM helix	FC: S
RC1_0331					2.13833	iron uptake protein		NA	NA	NA
RC1_0332					2.13833	hypothetical protein		aproNOG16257	esterase	FC: R
RC1_0333	fepA			3.19984	3.47943	outer membrane receptor FepA		COG4771	Outer membrane receptor for ferrienterochelin and colicins	FC: P
RC1_0334		2.11179	1.96998	2.72576	4.28822	hypothetical protein		NA	NA	NA
RC1_0355	fixJ				1.89864	transcriptional regulatory protein FixJ		aproNOG06721	Response regulator FixJ; response regulator for histidine kinase FixL	FC: T		COG CHANGE I STICK WITH 3.0
RC1_0373	ID=id7		2.20125		1.71008	5S ribosomal RNA		NA	NA	NA
RC1_0378				1.59834	2.31775	acyl-CoA dehydrogenase	Fatty acid metabolism	aproNOG04242	acyl-Coa dehydrogenase	FC: I
RC1_0387		3.83844	3.53413	3.8218	2.65525	lipoprotein		NA	NA	NA
RC1_0388		3.38325	3.59864	3.24621		hypothetical protein		NA	NA	NA
RC1_0393	alkB		1.6771	1.83981	2.12462	alkane 1-monooxygenase	Fatty acid metabolism	aproNOG00348	fatty acid desaturase family protein	FC: I
RC1_0394					1.65115	2-hydroxychromene-2-carboxylate isomerase		COG3917	2-hydroxychromene-2-carboxylate isomerase	FC: Q
RC1_0395	csgA		1.53597	1.88867	2.11079	C-factor protein	CsgA, an extracellular protein essential for Myxococcus xanthus development.	COG1028	Dehydrogenases with different specificities (related to short-chain alcohol	FC: R		COG CHANGE
RC1_0396		3.46799	5.36516	5.97488	4.96346	chitinase class II protein		COG3469	Chitinase	FC: G		COG CHANGE I STICK WITH 3.0
RC1_0397			1.98443	2.36712	3.00666	acetyl-CoA acetyltransferase		COG0183	Acetyl-CoA acetyltransferase	FC: I
RC1_0401	ivd2			1.90857	1.80245	isovaleryl-CoA dehydrogenase		aproNOG00035	Isovaleryl-CoA dehydrogenase	FC: I
RC1_0402					-2.05456	TonB dependent receptor		COG1629	Outer membrane receptor proteins, mostly Fe transport	FC: P
RC1_0403		4.82592	5.08438	5.02641	3.28022	TonB dependent receptor		COG1629	Outer membrane receptor proteins, mostly Fe transport	FC: P
RC1_0406	ID=id9		2.45546			tRNA		NA	NA	NA
RC1_0409					1.94251	hypothetical protein		aproNOG06894	P-aminobenzoate N-oxygenase AurF	FC: S
RC1_0410					1.91763	hypothetical protein		NA	NA	NA
RC1_0416	cioB				1.74725	ubiquinol oxidase subunit II		aproNOG00654	cytochrome D ubiquinol oxidase subunit II	FC: C
RC1_0417				1.76178		sterol carrier family protein		aproNOG35961	SCP-2 sterol transfer family	FC: I
RC1_0422					-1.61461	RNA pseudouridine synthase		aproNOG00354	Pseudouridine synthase	FC: J
RC1_0423					-1.61461	camphor resistance protein CrcB		aproNOG22447	camphor resistance protein CrcB	FC: D
RC1_0424					-1.61461	hypothetical protein				FC: S
RC1_0443					-1.5496	AsnC family transcriptional regulator		aproNOG15060	Transcriptional regulator	FC: K
RC1_0444		2.28266	4.78943	5.98163	4.86803	hypothetical protein				FC: S
RC1_0446			1.86418			GTP-binding protein GTP1		aproNOG01666		FC: R
RC1_0455	napF				2.48551	ferredoxin-type protein Na PF		aproNOG18680	ferredoxin-type protein napF	FC: C
RC1_0456	napD				2.48551	NapD protein		aproNOG25977	NapD protein	FC: P
RC1_0457	napA				2.48551	nitrate reductase catalytic subunit	Nitrogen metabolism	aproNOG00808	Formate dehydrogenase Alpha subunit	FC: C
RC1_0463					-2.40029	tonB-dependent outer membrane receptor		aproNOG05441	Oar-like outer membrane protein protein	FC: M
RC1_0467					1.86968	NAD-binding flavodoxin		aproNOG06712	Component of the sulfite reductase complex that catalyzes the 6-electron reduction	FC: P		COG CHANGE
RC1_0469					3.24017	hypothetical protein				FC: S
RC1_0473					1.90129					FC: S
RC1_0496					3.15459	hypothetical protein				FC: S		COG CHANGE
RC1_0497		1.97328	2.11541	2.61198	5.52898	hypothetical protein				FC: S
RC1_0498		1.97328	2.11541	2.61198	5.52898	hypothetical protein				FC: S
RC1_0499				1.61357	2.04747	hypothetical protein		NOG241937	XRE family transcriptional regulator; PFAM: helix-turn-helix domain protein; KEGG: [..]	FC: K
RC1_0500	,chvl				1.51928	transcriptional regulatory protein ChvI		COG0745	Response regulators consisting of a CheY-like receiver domain and a winged-helix DNA-binding [..]	FC: T, K		COG CHANGE I STICK WITH 3.0
RC1_0501					1.51928			COG0642	Signal transduction histidine kinase	FC: T
RC1_0502	nhaP				-1.9607	Na+/H+ antiporter NhaP		aproNOG04077	Na H antiporter	FC: P
RC1_0503	uspA				1.57236	universal stress family protein		COG0589	Universal stress protein UspA and related nucleotide-binding proteins	FC: T
RC1_0504					2.68649	hypothetical protein				FC: R
RC1_0517				-1.55733		glycosyl transferase family protein		aproNOG14074		FC: M
RC1_0518	wsp			-1.61707		wsp; surface protein				FC: M		COG CHANGE I STICK WITH 3.0
RC1_0521					-1.56405	hypothetical protein		NA	NA	NA
RC1_0522					-1.95327	hypothetical protein		NA	NA	NA
RC1_0526	galE	1.54985			1.86675	UDP-glucose 4-epimerase		COG0451	Nucleoside-diphosphate-sugar epimerases	FC: M
RC1_0527	rfbE	1.69387		1.51481	1.98865	CDP-paratose 2-epimerase		COG0451	Nucleoside-diphosphate-sugar epimerases	FC: M		COG CHANGE
RC1_0528					1.77659	oxidoreductase		COG1032	Fe-S oxidoreductase	FC: C
RC1_0529					1.77659	glycoside hydrolase family protein		COG0438	Glycosyltransferase	FC: M
RC1_0530					1.62637	hypothetical protein				FC: S
RC1_0531					1.72925	hypothetical protein				FC: S
RC1_0532					1.72925	hypothetical protein				FC: S
RC1_0534					1.59466	acyl-CoA dehydrogenase		aproNOG02029	acyl-Coa dehydrogenase	FC: I
RC1_0535					1.59872	hypothetical protein		NA	NA	NA
RC1_0537					1.94096	hypothetical protein				FC: S
RC1_0538					-1.97093	glycosyl transferase family protein		aproNOG03814	Glycosyl transferase family	FC: M
RC1_0547				1.64304	2.0403	peroxisomal bifunctional enzyme	Carbon metabolism	aproNOG00358	3-hydroxyacyl-COA dehydrogenase	FC: I
RC1_0548					1.83119	oxidoreductase, zinc-binding dehydrogenase family		aproNOG03129	alcohol dehydrogenase	FC: R		COG CHANGE
RC1_0549				1.76473	2.16513	oxidoreductase, short chain dehydrogenase		aproNOG04722	Dehydrogenase	FC: I, Q
RC1_0550			2.06542	2.54302	2.88905	oxidoreductase, short chain dehydrogenase		COG1028	Dehydrogenases with different specificities (related to short-chain alcohol	FC: R		COG CHANGE
RC1_0551	fadE36		1.61231	1.98095	2.16375	aminoglycoside phosphotransferase		aproNOG01954	Phosphotransferase	FC: R
RC1_0558				-1.92089		amidinotransferase		aproNOG01354		FC: E
RC1_0572			-1.70148	-2.43692	-3.02648	hypothetical protein				FC: S
RC1_0574	cstA		-1.54119	-1.95044	-2.83287	Carbon starvation protein CstA		COG1966	Carbon starvation protein, predicted membrane protein	FC: T		COG CHANGE I STICK WITH 3.0
RC1_0579					-1.52543	hypothetical protein		NA	NA	NA
RC1_0580					-2.12579	TonB-dependent receptor		aproNOG00183	TonB-dependent receptor	FC: P
RC1_0584	pdxH				-1.57998	pyridoxamine 5'-phosphate oxidase		aproNOG01769		FC: H
RC1_0585					-1.8081	cation efflux family protei		aproNOG03080	cation diffusion facilitator family transporter	FC: P
RC1_0588					3.74618	PRC1_-barrel domain-containing protein				FC: S		COG CHANGE
RC1_0589	cobW				1.58938	cobW; cobalamin synthesis protein CobW				FC: R
RC1_0600					1.81266	hypothetical protein				FC: S
RC1_0603	recN				-1.73672			COG0497	ATPase involved in DNA repair	FC: L
RC1_0605	lpxC	-1.62917	-2.01607	-1.91846	-1.86608	UDP-3-O-[3-hydroxymyristoyl] N-acetylglucosamine deacetylase	Lipopolysaccharide biosynthesis	aproNOG00883	Involved in the biosynthesis of lipid A, a phosphorylated glycolipid that anchors the	FC: M
RC1_0610	murB,				-1.82061	UDP-N-acetylenolpyruvoylglucosamine reductase		aproNOG01353	Cell wall formation (By similarity)	FC: M
RC1_0612	murC				-1.82061	UDP-N-acetylmuramate--L-alanine ligase		aproNOG00163	Cell wall formation (By similarity)	FC: M
RC1_0613	murG				-1.85368	undecaprenyldiphospho-muramoylpentapeptide beta-N-acetylglucosaminyltransferase		aproNOG03246		FC: M
RC1_0614	ftsW,				-1.85368	cell division protein FtsW;		aproNOG02463	cell division protein	FC: D
RC1_0615	murD,				-1.85368	UDP-N-acetylmuramoyl-L-alanyl-D-glutamate synthetase		aproNOG00310	Cell wall formation	FC: M
RC1_0616	mraY			-1.60922	-2.06527	phospho-N-acetylmuramoyl-pentapeptide-transferase	Peptidoglycan biosynthesis	aproNOG00484	First step of the lipid cycle reactions in the biosynthesis of the cell wall peptidoglycan	FC: M
RC1_0617	murF				-1.58875	UDP-N-acetylmuramoyl-tripeptide--D-alanyl-D-alanine ligase				FC: M
RC1_0618	murE				-1.74779	UDP-N-acetylmuramoylalanyl-D-glutamate--2,6-diaminopimelate ligase				FC: M
RC1_0627			-2.12073	-3.07048	-3.31317	acetyltransferase, GNAT family		COG0454	Histone acetyltransferase HPA2 and related acetyltransferases	FC: R
RC1_0630					2.27375	hypothetical protein		NA	NA	NA
RC1_0631					2.27375	hypothetical protein		NA	NA	NA
RC1_0633				-2.09706	-2.62566	sensor histidine kinase		COG0784	FOG: CheY-like receiver	FC: T
RC1_0638					1.88642	hypothetical protein		aproNOG14233	allkyl hydroperoxide reductase Thiol specific antioxidant Mal allergen	FC: O
RC1_0645					-1.66582			COG2313	Uncharacterized enzyme involved in pigment biosynthesis	FC: Q
RC1_0646			-1.6994	-1.62633	-2.18879	hypothetical protein		aproNOG01275	mRNA 3-end processing factor	FC: J
RC1_0659					1.79639	hydrolase, carbon-nitrogen family				FC: R
RC1_0660				1.88739	2.05005	transcriptional regulator, MarR family protein		COG1846	Transcriptional regulators	FC: K
RC1_0667		-1.51218	-2.05041	-2.14371	-3.02455	hypothetical protein		NA	NA	NA
RC1_0679		-1.56852	-2.60937	-2.73247	-3.78038	hypothetical protein		NA	NA	NA
RC1_0680	tonB		-1.77923	-2.72453	-3.92063	protein TonB		aproNOG25791	TonB family	FC: S
RC1_0681	exbB		-1.67843	-2.57769	-3.71445	biopolymer transport ExbB protein		COG0811	Biopolymer transport proteins	FC: U
RC1_0682	exbD		-1.77117	-2.65716	-3.79479	biopolymer transport ExbD protein		COG0848	Biopolymer transport protein	FC: U
RC1_0683	exbD1		-1.66213	-2.27698	-3.06807	biopolymer transport exbD1 protein		COG0848	Biopolymer transport protein	FC: U
RC1_0684			-1.65128	-2.28233	-3.38738	hypothetical protein				FC: S
RC1_0686					-1.58183	two-component transcriptional regulator;two-component system, OmpR family, response regulator		COG0745	Response regulators consisting of a CheY-like receiver domain and a winged-helix DNA-binding [..]	FC: T
RC1_0688					-1.58183	sensor histidine kinase		COG0642	Signal transduction histidine kinase	FC: T
RC1_0691	ID=id14		2.18945			tRNA		NA	NA	NA
RC1_0692	ID=id15	1.80319	2.70195	2.07133		tRNA		NA	NA	NA
RC1_0693	tuf		1.67265			elongation factor Tu		COG0050	GTPases - translation elongation factors	FC: J
RC1_0700	rplL		1.61395	1.66686		50S ribosomal protein L7		COG0222	Ribosomal protein L7/L12	FC: J
RC1_0706	rpsL		1.64504			30S ribosomal protein S12				FC: J
RC1_0707	rpsG		2.11111			30S ribosomal protein S7		aproNOG09777	One of the primary rRNA binding proteins, it binds directly to 16S rRNA where it nucleates	FC: J
RC1_0709	tuf		1.54003			elongation factor Tu		COG0050	GTPases - translation elongation factors	FC: J
RC1_0734	rpsK		1.56016			30S ribosomal protein S11;				FC: J
RC1_0738		2.46815	2.28941	2.45573	3.72728	PRC1_-barrel domain-containing protein		NA	NA	NA
RC1_0739		1.83056			3.01124	hypothetical protein		NOG12793	Calcium ion binding protein	FC: S
RC1_0740		1.69245				heat resistant agglutinin 1				FC: M
RC1_0747					-1.61257	hypothetical protein				FC: S
RC1_0748	bioF				-1.63727	bioF; 8-amino-7-oxononanoate synthase				FC: E
RC1_0762	ald	1.51937	2.63248	1.64507	4.04754	alanine dehydrogenase	Alanine, aspartate and glutamate metabolism	COG0686	Alanine dehydrogenase	FC: E
RC1_0767		1.67795	1.50041	2.02658	3.38672	hypothetical protein				FC: S
RC1_0768					2.34032	Myo-inositol-1-phosphate synthase		COG1260	Myo-inositol-1-phosphate synthase	FC: I
RC1_0769					2.34032	phosphoglycerate mutase family protein		COG0406	Fructose-2,6-bisphosphatase	FC: G
RC1_0770					2.34032	hypothetical protein				FC: S
RC1_0771					1.95912	glucose-1-phosphate thymidylyltransferase		COG1209	dTDP-glucose pyrophosphorylase	FC: M
RC1_0772					1.95912	hypothetical protein		COG0500	SAM-dependent methyltransferases	FC: Q
RC1_0773					1.95912	hypothetical protein		COG3664	Beta-xylosidase	FC: G
RC1_0778				1.54982		hypothetical protein				FC: S
RC1_0780	coxB	2.25789	2.29542	2.34049	3.41597	Cytochrome c oxidase subunit II	Nitrogen metabolism	COG1622	Heme/copper-type cytochrome/quinol oxidases, subunit 2	FC: C		COG CHANGE I STICK WITH 3.0
RC1_0781	coxA				2.54492	cytochrome c oxidase subunit I	Nitrogen metabolism	COG0843	Heme/copper-type cytochrome/quinol oxidases, subunit 1	FC: C
RC1_0783			1.94097			hypothetical protein		NA	NA	NA
RC1_0786	moeA		-2.13904	-2.72214	-2.33103	molybdopterin biosynthesis protein MoeA	MoeA; MoeA family. Members of this family are involved in biosynthesis of the molybdenum cofactor (MoCF), an essential cofactor of a diverse group of redox enzymes. MoCF biosynthesis is an evolutionarily conserved pathway present in eubacteria, archaea	COG0303	Molybdopterin biosynthesis enzyme	FC: H		COG CHANGE I STICK WITH 3.0
RC1_0787				-1.56596	-1.89383	DNA polymerase III				FC: L
RC1_0793	fliN				-1.55147	flagellar motor switch protein FliN				FC: N
RC1_0796					2.51737	phospholipase D		COG1502	Phosphatidylserine/phosphatidylglycerophosphate/cardiolipin synthases and [..]	FC: I
RC1_0797		2.68818	2.05881	1.95962	6.3128	hypothetical protein				FC: S
RC1_0805				-1.71252	-1.81736	glutamine amidotransferase, class-II		COG0121	Predicted glutamine amidotransferase	FC: R
RC1_0806				-1.56863	-2.01702	TonB dependent receptor		COG1629	Outer membrane receptor proteins, mostly Fe transport	FC: P		COG CHANGE I STICK WITH 3.0
RC1_0810					2.54569	hypothetical protein				FC: S
RC1_0811					3.25468	hypothetical protein				FC: S
RC1_0819					-1.67884	ABC transporter permease		COG1682	ABC-type polysaccharide/polyol phosphate export systems, permease component	FC: G, M		COG CHANGE
RC1_0820					-1.67884	ABC transporter ATP-binding protein		COG1134	ABC-type polysaccharide/polyol phosphate transport system, ATPase component	FC: G, M		COG CHANGE
RC1_0825					-2.15145	DNA-binding protein		aproNOG22334	Family Transcriptional Regulator	FC: K
RC1_0826					-1.64307	hypothetical protein		NA	NA	NA
RC1_0834		3.06074	3.05133	3.7902	7.03415	hypothetical protein				FC: S
RC1_0835					1.6484	hypothetical protein		NA	NA	NA
RC1_0842		1.67964	1.62084	1.60271	2.61358	hypothetical protein		NA	NA	NA
RC1_0849					2.11526	transcriptional regulator, LuxR family protein	The DNA-binding HTH domain is usually located in the C-terminal region of the protein; the N-terminal region often containing an autoinducer-binding domain or a response regulatory domain.	COG2197	Response regulator containing a CheY-like receiver domain and an HTH DNA-binding domain [..]	FC: T, K		COG CHANGE I STICK WITH 3.0
RC1_0850					2.59449	hypothetical protein		NA	NA	NA
RC1_0852					-2.22376	hypothetical protein		aproNOG04037	protein involved in catabolism of external DNA	FC: S
RC1_0853				-1.71598	-3.01515	hypothetical protein		aproNOG03412	transporter, RarD family, DMT superfamily protein	FC: R
RC1_0854				1.52798	1.71441	hypothetical protein				FC: M
RC1_0858	lrgA,			-1.50218	-1.69223	lrgA; LrgA family protein				FC: S
RC1_0857	lrgB			-1.50218	-1.69223	lrgB; LrgB-like family				FC: M
RC1_0860					1.63966	hypothetical protein		NA	NA	NA
RC1_0861		1.60379			3.52963	oxidoreductase, short chain dehydrogenase	SDR enzymes have critical roles in lipid, amino acid, carbohydrate, cofactor, hormone and xenobiotic metabolism as well as in redox sensor mechanisms	COG1028	Dehydrogenases with different specificities (related to short-chain alcohol dehydrogenases) [..]	FC: R		COG CHANGE
RC1_0862					3.18032	RNA polymerase sigma-70 factor, ECF family protein		COG1595	DNA-directed RNA polymerase specialized sigma subunit, sigma24 homolog	FC: K		COG CHANGE I STICK WITH 3.0
RC1_0868	dbpA		2.05509			DEAD/DEAH box helicase		NA	NA	NA		COG CHANGE
RC1_0873		2.87893	4.13484	4.92258	4.14574	hypothetical protein		NA	NA	NA
RC1_0902					2.41615	hypothetical protein				FC: S
RC1_0903					1.53189	hypothetical protein				FC: S
RC1_0916					1.5318	hypothetical protein		NA	NA	NA
RC1_0919				-1.54233		hypothetical protein		NA	NA	NA
RC1_0937					1.60818	epoxide hydrolase				FC: R
RC1_0938	trmU				-1.55077	tRNA (5-methylaminomethyl-2-thiouridylate)-methyltransferase				FC: J
RC1_0940		1.82866	2.3721			hypothetical protein		NA	NA	NA
RC1_0948			1.54017	1.79941	2.28712	hydrolase, alpha		COG0596	Predicted hydrolases or acyltransferases (alpha/beta hydrolase superfamily)	FC: R
RC1_0965		2.52441	2.61856	2.84308	4.63353	hypothetical protein	YciF; YciF bacterial stress response protein, ferritin-like iron-binding domain			FC: S
RC1_0974					1.57315	adenylate cyclase		NA	NA	NA		COG CHANGE
RC1_0983					1.84067	hydrolase, alpha		COG0596	Predicted hydrolases or acyltransferases (alpha/beta hydrolase superfamily)	FC: R
RC1_1005					2.61084	hypothetical protein				FC: S
RC1_1009					-1.67577	protein MotA; K02556 chemotaxis protein MotA		COG1291	Flagellar motor component	FC: N
RC1_1008	,motB				-1.67577	motB; chemotaxis MotB protein; K02557 chemotaxis protein MotB		COG1360	Flagellar motor protein	FC: N
RC1_1011	tatA			-1.55738		tatA; Sec-independent protein translocase TatA				FC: U		COG CHANGE I STICK WITH 3.0
RC1_1016			-1.54778	-1.64077	-2.28255	diaminopimelate decarboxylase	Lysine biosynthesis	COG0019	Diaminopimelate decarboxylase	FC: E
RC1_1017				-1.57744	-2.69989	hypothetical protein				FC: S
RC1_1018					1.71008	acyl-CoA dehydrogenase				FC: I
RC1_1020					1.82144	hypothetical protein				FC: R
RC1_1053	uvrA				-2.09342	excinuclease ABC subunit A		aproNOG00747	The UvrABC repair system catalyzes the recognition and processing of DNA lesions. UvrA	FC: L
RC1_1054					-1.72218	hypothetical protein		NA	NA	NA
RC1_1058	norM		2.11858			multidrug resistance protein NorM, putative	NorM; Na+-driven multidrug efflux pump [Defense mechanisms]	COG0534	Na+-driven multidrug efflux pump	FC: V
RC1_1064					1.55253	hypothetical protein				FC: S
RC1_1065	omp				2.24827	17 kDa surface antigen family protein		COG4520	Surface antigen	FC: M
RC1_1066	msbA				-1.72334	lipid A export ATP-binding protein			ABC transporter	FC: V
RC1_1069					-1.7154	hypothetical protein				FC: R
RC1_1072	coxD	2.35844	3.12277	3.67437	3.72744	carbon monoxide dehydrogenase D protein		COG3552	Protein containing von Willebrand factor type A (vWA) domain	FC: R
RC1_1073	coxE	2.35844	3.12277	3.67437	3.72744	carbon monoxide dehydrogenase		COG0714	MoxR-like ATPases	FC: R
RC1_1074	coxM	2.35844	3.12277	3.67437	3.72744	carbon monoxide dehydrogenase		COG1319	Aerobic-type carbon monoxide dehydrogenase, middle subunit CoxM/CutM homologs	FC: C
RC1_1075	coxL	2.03043	2.67652	3.53591	4.08481	carbon monoxide dehydrogenase		COG1529	Aerobic-type carbon monoxide dehydrogenase, large subunit CoxL/CutL homologs	FC: C
RC1_1076	coxS				1.6943			COG1529	Aerobic-type carbon monoxide dehydrogenase, large subunit CoxL/CutL homologs	FC: C
RC1_1106				-1.54997	-1.54367			COG2080	Aerobic-type carbon monoxide dehydrogenase, small subunit CoxS/CutS homologs	FC: C
RC1_1107				-2.55773		phage-related hypothetical protein		NA	NA	NA
RC1_1108				-2.55773		phage-related hypothetical protein		NA	NA	NA
RC1_1109			-1.61298	-1.89898	-2.42099	hypothetical protein		NA	NA	NA
RC1_1110			-1.61298	-1.89898	-2.42099	hypothetical protein				FC: S
RC1_1115				-1.92498	-2.02035	hypothetical protein				FC: S
RC1_1116				-1.92498	-2.02035	hypothetical protein		NA	NA	NA
RC1_1117		-1.93492	-2.03368	-2.69914	-2.88202	phage capsid protein				FC: S
RC1_1118		-1.5348				hypothetical protein		NA	NA	NA
RC1_1119			-1.72573	-2.28345	-2.14436	phage-related J or K		NA	NA	NA
RC1_1120			-1.72573	-2.28345	-2.14436	hypothetical protein		aproNOG26204	Phage Virion Morphogenesis Protein	FC: R
RC1_1121			-2.10069	-2.02914	-2.76006	hypothetical protein				FC: S
RC1_1122			-2.10069	-2.02914	-2.76006	hypothetical protein		NA	NA	NA
RC1_1123					-1.63646	phage tail sheath protein				FC: R
RC1_1124				-1.74902	-1.76851	phage major tail tube protein		COG3498	Phage tail tube protein FII	FC: R
RC1_1126			-1.54079	-1.64572		phage-related hypothetical protein		NA	NA	NA
RC1_1130					-1.5669	phage late control gene D protein				FC: R
RC1_1131					-1.5669	phage baseplate assembly protein V				FC: R
RC1_1132					-2.23156	phage baseplate protein		aproNOG24352	Baseplate	FC: R
RC1_1133					-2.23156	phage baseplate J-like protein (W)		aproNOG17144	Baseplate J-like protein	FC: R
RC1_1134					-2.23156	phage-related hypothetical protein		NA	NA	NA
RC1_1135					-2.23156	phage-related hypothetical protein		NA	NA	NA
RC1_1136			-1.64137	-1.82899	-2.09388	phage tail fiber protein S		NA	NA	NA
RC1_1137			-1.57816	-1.72719	-1.71505	phage-related hypothetical protein				FC: S
RC1_1164					-1.95587	hypothetical protein				FC: S
RC1_1165	mltB				-1.5157	membrane-bound lytic murein transglycosylase B				FC: M
RC1_1173	kaiC				1.75647	circadian clock protein kinase KaiC		COG0467	RecA-superfamily ATPases implicated in signal transduction	FC: T
RC1_1178			-2.12552	-3.0286	-4.29405	transcriptional regulator		COG1733	Predicted transcriptional regulators	FC: K
RC1_1179					-1.65783	methyl-accepting chemotaxis protein				FC: T
RC1_1187				-1.64865		NADH dehydrogenase				FC: C
RC1_1188			-1.59496	-2.067	-1.77142	hypothetical protein				FC: S
RC1_1193					2.53882	glyoxalase				FC: S
RC1_1217				2.52166	4.39616	hypothetical protein		NA	NA	NA
RC1_1218				3.0609	5.15724	isoprenylcysteine carboxyl methyltransferase		COG2020	Putative protein-S-isoprenylcysteine methyltransferase	FC: O
RC1_1241	ID=id31		2.81015			tRNA-Asp		NA	NA	NA
RC1_1255			1.66131	1.53006		hypothetical protein				FC: S
RC1_1256	ID=id34		2.73944			tRNA-His		NA	NA	NA
RC1_1268	bcsA				1.59773	bcsA; chalcone synthase		COG3424	Predicted naringenin-chalcone synthase	FC: Q
RC1_1269					2.34605	Isoprenylcysteine carboxyl methyltransferase (ICMT) family	Isoprenylcysteine carboxyl methyltransferase (Icmt) is the only known prenylcysteine protein-dependant methyltransferase and plays a critical role in the posttranslational modification of prenylated proteins (Bergo et al. 2000)	aproNOG06287	Isoprenylcysteine carboxyl methyltransferase	FC: O		COG CHANGE I STICK WITH 3.0
RC1_1281					1.70145	integral membrane				FC: S
RC1_1303	recJ			-1.65861	-1.91129	ssDNA-specific exonuclease RecJ		COG0608	Single-stranded DNA-specific exonuclease	FC: L
RC1_1306					-1.84206	class I and II aminotransferase				FC: E		COG CHANGE I STICK WITH 3.0
RC1_1312				-1.63531	-1.73911	GNAT family acetyltransferase				FC: K
RC1_1316				1.58695	1.92503	thioesterase family protein		aproNOG16534		FC: Q
RC1_1336	nusB				-1.69103	transcription antitermination protein NusB;				FC: K
RC1_1351					2.36994	diacylglycerol kinase catalytic domain-containing protein		COG1597	Sphingosine kinase and enzymes related to eukaryotic diacylglycerol kinase	FC: I
RC1_1352					1.54405	3',5'-cyclic-nucleotide phosphodiesterase		COG1409	Predicted phosphohydrolases	FC: R
RC1_1369					2.02779	hypothetical protein		NA	NA	NA
RC1_1370					-1.88186	acyl-CoA thioester hydrolase, putative		COG1607	Acyl-CoA hydrolase	FC: I
RC1_1376					-1.76857	DEAD/DEAH box helicase		NA	NA	NA		cog change
RC1_1377					-2.32715	AsnC family transcriptional regulator		COG1522	Transcriptional regulators	FC: K
RC1_1386				1.6554	1.98197	peptidyl-prolyl cis-trans isomerase family protein				FC: O
RC1_1406	narP	1.50937			2.0326	nitrate/nitrite response regulator protein narP	may be phosphoralated by cheA	COG2197	Response regulator containing a CheY-like receiver domain and an HTH DNA-binding domain [..]	FC: T, K		COG CHANGE I STICK WITH 3.0
RC1_1408					-2.15905	hypothetical protein		NA	NA	NA
RC1_1409		1.6259	1.72512		2.29755	hypothetical protein		COG1672	Predicted ATPase (AAA+ superfamily)	FC: R
RC1_1410		1.98799	1.80519	1.61653	2.36534	polysaccharide biosynthesis	pepcterm_export; putative polysaccharide export protein, PEP-CTERM sytem-associated	COG1596	Periplasmic protein involved in polysaccharide export	FC: M
RC1_1411			1.89672			hypothetical protein		NA	NA	NA
RC1_1412	otsB	1.83675	1.93553		1.6094	otsB; trehalose-phosphatase				FC: G
RC1_1414					2.60054	ATPase				FC: R
RC1_1418	hyfE				-1.93825	hydrogenase-4 membrane subunit E				FC: S
RC1_1419	hyfC				-1.67765	hydrogenase-4 component C			NADH dehydrogenase	FC: C
RC1_1420	,hyfB				-1.67765	hydrogenase 4 subunit B				FC: C
RC1_1428			-1.89073	-2.4865	-2.95666	transcriptional regulator, PadR family protein		aproNOG14369	transcriptional regulator, PadR family	FC: K
RC1_1467				-2.06033		hypothetical protein		NA	NA	NA
RC1_1469			-1.55237	-1.62634	-1.85092	omega-amino acid:pyruvate aminotransferase (				FC: E
RC1_1485			-1.63317	-2.2653	-2.15378	Mu transposase		NA	NA	NA		COG CHANGE
RC1_1487		-2.87201	-3.20258	-3.15634	-4.54397	phage-related hypothetical protein		NA	NA	NA
RC1_1489		-1.73735	-1.98212	-2.09467	-2.26246	hypothetical protein		NA	NA	NA		COG CHANGE
RC1_1490		-2.18721	-2.13979	-2.20687	-2.96289	hypothetical protein				FC: S
RC1_1491			-2.18842	-2.3755	-2.73159	phage-related hypothetical protein		NA	NA	NA
RC1_1499					-2.33653	guanosine polyphosphate phosphohydrolase		NA	NA	NA
RC1_1503					-1.86922	uracil-DNA glycosylase superfamily				FC: L
RC1_1504					-2.06794	hypothetical protein				FC: S
RC1_1509					1.73038	hypothetical protein				FC: S
RC1_1513					1.64225	amino acid permease				FC: E
RC1_1514			1.79091	1.73648	3.25081	hypothetical protein		aproNOG17980	Putative RNA methylase family UPF0020	FC: R		COG CHANGE
RC1_1523					2.30134	hypothetical protein				FC: S
RC1_1524	pyrB				-2.23994	aspartate carbamoyltransferase	Pyrimidine metabolism	COG0540	Aspartate carbamoyltransferase, catalytic chain	FC: F
RC1_1525	pyrC%27				-2.09307	dihydroorotase-like protein	Pyrimidine metabolism	COG0044	Dihydroorotase and related cyclic amidohydrolases	FC: F		COG CHANGE I STICK WITH 3.0
RC1_1526					-2.10625	hypothetical protein	Glycerophospholipid metabolism			FC: S
RC1_1531			1.52377			rpmG; 50S ribosomal protein L33		COG0267	Ribosomal protein L33	FC: J
RC1_1542		3.38999	3.32619	3.27865		hypothetical protein		NA	NA	NA
RC1_1551	purM				-1.72542	phosphoribosylformylglycinamidine cyclo-ligase,		COG0150	Phosphoribosylaminoimidazole (AIR) synthetase	FC: F
RC1_1552	,purN				-1.72542	phosphoribosylglycinamide formyltransferase		COG0299	Folate-dependent phosphoribosylglycinamide formyltransferase PurN	FC: F
RC1_1553					1.62023	hypothetical protein		NA	NA	NA
RC1_1564					-1.60589	permease YjgP; K11720 lipopolysaccharide export system permease protein				FC: R
RC1_1573	rpsF,		1.69209					COG0360	Ribosomal protein S6	FC: J
RC1_1574	rpsR		1.69209					COG0238	Ribosomal protein S18	FC: J
RC1_1576	cfa				1.62638	cyclopropane-fatty-acyl-phospholipid synthase		COG2230	Cyclopropane fatty acid synthase and related methyltransferases	FC: M
RC1_1583	radA			-1.74217	-1.86747	DNA repair protein RadA				FC: O		COG CHANGE I STICK WITH 3.0
RC1_1584	cvpA			-1.55104	-1.59545	colicin V production protein				FC: R
RC1_1588	alkJ		1.67681	1.98309	3.21719	alcohol dehydrogenase (acceptor)	Phosphonate and phosphinate metabolism	COG2303	Choline dehydrogenase and related flavoproteins	FC: E
RC1_1592					2.77801	response regulator receiver domain-containing protein		NOG76823	Response regulator receiver protein	FC: T		COG CHANGE I STICK WITH 3.0
RC1_1598				1.62624	2.45503	hypothetical protein				FC: R
RC1_1599	ymgE	2.18786	2.22316	2.55263	3.7618	transglycosylase	Lytic transglycosylases are an important class of bacterial enzymes that act on peptidoglycan with the same substrate specificity as lysozyme. Unlike the latter enzymes, however, the lytic transglycosylases are not hydrolases but instead cleave the glycosidic linkage between N-actetylmuramoyl and N-acetylglucosaminyl residues with the concomitant formation of a 1,6-anydromuramoyl product. They ar…			FC: S
RC1_1604			-1.62281	-1.71133		hypothetical protein				FC: S
RC1_1609	amiB			-1.67588	-2.64915	N-acetylmuramoyl-L-alanine amidase		aproNOG03217	N-acetylmuramoyl-L-alanine amidase	FC: M
RC1_1610					-1.51009	hypothetical protein		NA	NA	NA
RC1_1623					-1.71931	hypothetical protein				FC: S
RC1_1632				1.94389	2.64695	acyl-CoA dehydrogenase		aproNOG01842	acyl-Coa dehydrogenase	FC: I
RC1_1634					1.87527	hypothetical protein		NA	NA	NA
RC1_1636			1.52253	1.88125	4.34014	hypothetical protein		NA	NA	NA
RC1_1637		1.61454			2.14627	hypothetical protein		NA	NA	NA		COG CHANGE
RC1_1638		1.74461	1.84756	1.9934	3.71188	RNA polymerase sigma-70 factor, ECF family protein		COG1595	DNA-directed RNA polymerase specialized sigma subunit, sigma24 homolog	FC: K
RC1_1647	infA				-2.32074	translation initiation factor IF-1		COG0361	Translation initiation factor 1 (IF-1)	FC: J
RC1_1648					-1.6113	low molecular weight phosphotyrosine protein phosphatase				FC: T
RC1_1666		4.13864	4.39147	5.33395	7.07079	hypothetical protein				FC: S
RC1_1668	glyS				-2.10664	glycyl-tRNA synthetase subunit beta		aproNOG02163	Glycyl-tRNA synthetase beta subunit	FC: J
RC1_1669	glyQ				-2.01655	glycyl-tRNA synthetase subunit alpha		COG0752	Glycyl-tRNA synthetase, alpha subunit	FC: J
RC1_1680					1.63866	acetyltransferase, GNAT family		NA	NA	NA
RC1_1681					1.63866	hypothetical protein				FC: R
RC1_1693					-2.16072	phasin family protein				FC: S
RC1_1711		3.48653	3.95738	3.40698	2.60885	hypothetical protein		NA	NA	NA
RC1_1712		3.54883	4.17827	3.57644	2.58275	hypothetical protein		NA	NA	NA
RC1_1714					2.43346	hypothetical protein				FC: S
RC1_1717					-1.66972	lysine			decarboxylase	FC: E
RC1_1729		2.78957	3.26444	2.45308	1.71789	hypothetical protein		NA	NA	NA
RC1_1730			1.79355	1.64905		transposase and inactivated derivative		NA	NA	NA		COG CHANGE
RC1_1736					2.00968	fatty acid desaturase	Biosynthesis of unsaturated fatty acids	COG1398	Fatty-acid desaturase	FC: I
RC1_1738					1.51528	hypothetical protein		NA	NA	NA
RC1_1739				2.04163	3.49039	extracellular solute-binding protein	DctP; TRAP-type C4-dicarboxylate transport system, periplasmic component [Carbohydrate transport and metabolism]	COG4663	TRAP-type mannitol/chloroaromatic compound transport system, periplasmic component [..]	FC: Q
RC1_1740				2.0609	2.35599	TRAP transporter DctQ-like membrane protein		COG4665	TRAP-type mannitol/chloroaromatic compound transport system, small permease component [..]	FC: Q
RC1_1741				2.0609	2.35599	TRAP C4-dicarboxylate transport system permease DctM		COG4664	TRAP-type mannitol/chloroaromatic compound transport system, large permease component [..]	FC: Q
RC1_1743	fadJ			1.64694	2.37677	fatty acid oxidation complex alpha subunit		aproNOG00358	3-hydroxyacyl-COA dehydrogenase	FC: I
RC1_1744	fadA		1.52485	2.39325	3.07663	3-ketoacyl-CoA thiolase		aproNOG00239	Acetyl-CoA acetyltransferase	FC: I
RC1_1752	ctrA				2.05402	cell cycle transcriptional regulator CtrA		COG0745	Response regulators consisting of a CheY-like receiver domain and a winged-helix DNA-binding [..]	FC: T, K		COG CHANGE I STICK WITH 3.0
RC1_1779					-1.70037	response regulator receiver domain-containing protein				FC: T		COG CHANGE I STICK WITH 3.0
RC1_1788	serC				-1.56361	phosphoserine aminotransferase				FC: E
RC1_1803	tolQ				-1.67639	protein TolQ; K03562 biopolymer transport protein TolQ				FC: U
RC1_1804				-1.50465	-2.3817	small, thioesterase-like enzyme subuni		COG0824	Predicted thioesterase	FC: R
RC1_1805	ruvB			-1.50465	-2.3817	Holliday junction ATP-dependent DNA helicase		COG0632	Holliday junction resolvasome, DNA-binding subunit	FC: L		COG CHANGE I STICK WITH 3.0
RC1_1806	ruvA			-1.50465	-2.3817	Holliday junction DNA helicase RuvA		COG2255	Holliday junction resolvasome, helicase subunit	FC: L
RC1_1841					2.61608	hypothetical protein,		NA	NA	NA
RC1_1842					2.61608	RNA polymerase sigma-70 factor, ECF family protein		COG1595	DNA-directed RNA polymerase specialized sigma subunit, sigma24 homolog	FC: K		COG CHANGE
RC1_1850	purE				-1.79784	phosphoribosylaminoimidazole carboxylase catalytic subunit (		COG0041	Phosphoribosylcarboxyaminoimidazole (NCAIR) mutase	FC: F
RC1_1857					2.50784	hypothetical protein		NA	NA	NA		COG CHANGE
RC1_1867					-1.68384	hypothetical protein		NA	NA	NA
RC1_1868					1.52591	hypothetical protein				FC: S
RC1_1875	dps				3.8287	Dps; DNA-binding ferritin-like protein (oxidative damage protectant) [Inorganic ion transport and metabolism]		COG0783	DNA-binding ferritin-like protein (oxidative damage protectant)	FC: P
RC1_1880	aatA				-1.77223	aspartate aminotransferase A				FC: E
RC1_1891	ilvE			-1.51064	-3.01079	branched-chain amino acid aminotransferase	The biological function of branched chain aminotransferases is to catalyse the synthesis of the branched chain amino acids leucine, isoleucine, and valine	COG0115	Branched-chain amino acid aminotransferase/4-amino-4-deoxychorismate lyase	FC: E
RC1_1906	prs				-1.77139	ribose-phosphate pyrophosphokinase				FC: F
RC1_1917				1.62361	3.93731	hypothetical protein		NA	NA	NA		COG CHANGE
RC1_1935				1.57812		hypothetical protein				FC: S
RC1_1936	wrbA		2.11824	2.23671		flavoprotein WrbA		aproNOG04448	NADPH, quinone oxidoreductase	FC: C		COG CHANGE
RC1_1946		1.58489	1.99093	2.39109	3.41049	acyl-CoA dehydrogenase		COG1960	Acyl-CoA dehydrogenases	FC: I
RC1_1947			1.90382	2.31573	3.02259	3-hydroxyacyl-CoA dehydrogenase		aproNOG00358	3-hydroxyacyl-COA dehydrogenase	FC: I
RC1_1948	fadA		1.75309	2.04786	2.86107	3-ketoacyl-CoA thiolase		aproNOG00349	Beta-ketoadipyl CoA thiolase	FC: I
RC1_1955		1.83106			1.54746	hypothetical protein				FC: S
RC1_1958					-2.99771	hypothetical protein				FC: S
RC1_1962	ID=id45		4.12321	2.23134		tRNA-Lys		NA	NA	NA
RC1_1963	ID=id46		4.76705	2.81078	2.86551	tRNA-Lys		NA	NA	NA
RC1_1964	rodA				-1.53093	rod shape-determining protein RodA				FC: M
RC1_1965	mrdA,				-1.53093	penicillin-binding protein 2				FC: M
RC1_1966	mreD				-1.63341	rod shape-determining protein MreD				FC: S
RC1_1969	leuA				2.26099	2-isopropylmalate synthase		COG0119	Isopropylmalate/homocitrate/citramalate synthases	FC: E
RC1_1971					-2.15437	hypothetical protein				FC: S
RC1_1972					-2.60493	hypothetical protein				FC: S
RC1_1973	ilvC	-1.96854	-1.80897		-2.64416	ketol-acid reductoisomerase		COG0059	Ketol-acid reductoisomerase	FC: E
RC1_1974	ilvH	-2.06077	-1.79062		-2.59445	acetolactate synthase small subunit		COG0440	Acetolactate synthase, small (regulatory) subunit	FC: E
RC1_1975	ilvI	-2.00018	-1.8206		-2.55976	acetolactate synthase large subunit		COG0028	Thiamine pyrophosphate-requiring enzymes [acetolactate synthase, pyruvate dehydrogenase [..]	FC: E
RC1_1985			-1.64602		-2.17796	hypothetical protein		NA	NA	NA
RC1_1988					-1.63741	hypothetical protein		NA	NA	NA
RC1_1989	folA				-2.60434	dihydrofolate reductase		aproNOG16390	Key enzyme in folate metabolism. Catalyzes an essential reaction for de novo glycine	FC: H
RC1_1990		4.00195	4.20321	3.8364	2.51718	hypothetical protein				FC: S
RC1_1991		4.45386	4.20532	3.50785		hypothetical protein		NA	NA	NA
RC1_1992		3.81151	3.97471	3.3428	1.53912	transposase		COG2801	Transposase and inactivated derivatives	FC: L		COG CHANGE I STICK WITH 3.0
RC1_1993		3.99643	4.17135	3.85099	1.80522	R body protein				FC: S
RC1_1994		4.34199	4.63062	4.10981	2.02163	R body protein				FC: S
RC1_1995		3.73257	4.0388	3.5278	1.57105	R body protein				FC: S
RC1_1996		4.93293	5.09692	4.8336	3.1719	R body protein				FC: S
RC1_1997		4.76874	4.71945	4.12804	2.5942	R body protein				FC: S
RC1_1998		4.73495	4.86632	4.335	2.62032	R body protein				FC: S
RC1_1999		4.5456	5.7162	5.10503	3.61528	R body protein		NA	NA	NA
RC1_2000		5.05812	6.68346	6.16448	4.68662	hypothetical protein		NA	NA	NA
RC1_2001		3.15265	2.98068	2.16582		RNA polymerase sigma-70 factor; ECF family protein		COG1595	DNA-directed RNA polymerase specialized sigma subunit, sigma24 homolog	FC: K		COG CHANGE I STICK WITH 3.0
RC1_2002	thyA	1.52554				thymidylate synthase				FC: F
RC1_2011					3.89181	hypothetical protein		NA	NA	NA
RC1_2019					1.69754	hypothetical protein				FC: S
RC1_2025			-2.0239	-2.30626		hypothetical protein		aproNOG12520	Metallophosphoesterase	FC: R
RC1_2045					1.74445	hypothetical protein		NA	NA	NA
RC1_2088					2.46317	hypothetical protein		NA	NA	NA
RC1_2091	crtE			-1.63637		geranyltranstransferase				FC: H
RC1_2102	c552			1.55565		cytochrome c2 iso-2				FC: C
RC1_2120		2.58878	2.43232	2.61093	4.53904	hypothetical protein				FC: S
RC1_2123	rhrA				-1.58893	RNA helicase RhrA				FC: L
RC1_2137			-2.52167	-2.73047		hypothetical protein		NA	NA	NA
RC1_2142				1.67397	2.24205	acyl-CoA dehydrogenase	Fatty acid metabolism	COG1960	Acyl-CoA dehydrogenases	FC: I
RC1_2144				-2.17362	-1.93047	hypothetical protein		NA	NA	NA
RC1_2146					1.82362	response regulator receiver domain-containing protein		COG0745	Response regulators consisting of a CheY-like receiver domain and a winged-helix DNA-binding [..]	FC: T
RC1_2153	rpmJ		1.58379			50S ribosomal protein L36				FC: J
RC1_2156	degP				1.94396	periplasmic serine protease, Do		COG0265	Trypsin-like serine proteases, typically periplasmic, contain C-terminal PDZ domain [..]	FC: O
RC1_2164				-1.50087	-1.90586	pentapeptide repeat-containing protein				FC: S
RC1_2167					2.21838	hypothetical protein		COG0596	Predicted hydrolases or acyltransferases (alpha/beta hydrolase superfamily)	FC: R		COG CHANGE I STICK WITH 3.0
RC1_2168					2.36843	hypothetical protein				FC: S		COG CHANGE I STICK WITH 3.0
RC1_2169					1.67881	RNA polymerase sigma-32 factor		COG0568	DNA-directed RNA polymerase, sigma subunit (sigma70/sigma32)	FC: K
RC1_2170				-1.98156		hypothetical protein		NA	NA	NA
RC1_2171	ohr				2.56431	organic hydroperoxide resistance protein		COG1764	Predicted redox protein, regulator of disulfide bond formation	FC: O
RC1_2172	kat				2.64788	catalase		COG0753	Catalase	FC: P
RC1_2174				1.71414		methyl-accepting chemotaxis protein		COG0840	Methyl-accepting chemotaxis protein	FC: T
RC1_2176	fpr				-1.59546	ferredoxin--NADP reductase				FC: C
RC1_2177	cysG	-2.25917	-1.57102		-3.32368	siroheme synthase		COG0007	Uroporphyrinogen-III methylase	FC: H
RC1_2178		-1.73506	-1.56976	-1.62368	-3.44285	hypothetical protein				FC: S
RC1_2179	cysI	-1.73506	-1.56976	-1.62368	-3.44285	sulfite reductase		aproNOG03100	Sulfite reductase	FC: C		COG CHANGE
RC1_2180		-1.73506	-1.56976	-1.62368	-3.44285	hypothetical protein				FC: S
RC1_2181	cysH	-1.73506	-1.56976	-1.62368	-3.44285	phosphoadenosine phosphosulfate reductase		aproNOG03159	Reduction of activated sulfate into sulfite (By similarity)	FC: P		COG CHANGE
RC1_2182	cysD	-1.66535		-1.70811	-3.19525	sulfate adenylyltransferase subunit 2		aproNOG00444	sulfate adenylyltransferase subunit 2	FC: P		COG CHANGE
RC1_2183	cysNC	-1.66535		-1.70811	-3.19525	bifunctional protein CysN		COG2895	GTPases - Sulfate adenylate transferase subunit 1	FC: P
RC1_2189				1.56374		PepSY-associated TM helix family protein				FC: S
RC1_2190				2.01052	1.64476	hypothetical protein				FC: S
RC1_2191				2.48615		hypothetical protein				FC: S		COG CHANGE I STICK WITH 3.0
RC1_2202					-1.63329	pentapeptide repeat-containing protein				FC: S
RC1_2203		2.51985	2.27254		1.58287	hypothetical protein		NA	NA	NA
RC1_2209	trmD		2.05894			tRNA (guanine-N1)-methyltransferase		COG0336	tRNA-(guanine-N1)-methyltransferase	FC: J
RC1_2210	rplS		1.5182			50S ribosomal protein L19		COG0335	Ribosomal protein L19	FC: J
RC1_2238				2.03261	3.18174	hypothetical protein				FC: S
RC1_2246			1.86139	1.98723		polysaccharide biosynthesis protein		bactNOG03962	Polysaccharide biosynthesis protein	FC: M
RC1_2275			-1.91702	-2.73167	-2.2434	TRAP transporter solute receptor, TAXI family protein		COG2358	TRAP-type uncharacterized transport system, periplasmic component	FC: R		COG CHANGE I STICK WITH 3.0
RC1_2277					3.80056	hypothetical protein		NA	NA	NA
RC1_2284	engB		1.53396	1.94366	2.63403	ribosome biogenesis GTP-binding protein YsxC		bactNOG29787	Ribosome biogenesis GTP-binding protein YsxC	FC: R
RC1_2285			2.68966	3.58751	3.88448	hypothetical protein		NA	NA	NA
RC1_2297					-1.7986	hypothetical protein		NA	NA	NA
RC1_2302					1.57446	sulfolipid (UDP-sulfoquinovose) biosynthesis protein		COG0451	Nucleoside-diphosphate-sugar epimerases	FC: M
RC1_2310				-1.51863		aminopeptidase family M28				FC: R
RC1_2312	rpmI		1.60301			50S ribosomal protein L35		COG0291	Ribosomal protein L35	FC: J
RC1_2315	pheS				-1.70686	phenylalanyl-tRNA synthetase subunit alpha				FC: J
RC1_2318	pheT			-1.6866	-2.23804	phenylalanine tRNA synthetase subunit beta		aproNOG01679	Phenylalanyl-Trna synthetase subunit beta; catalyzes a two-step reaction	FC: J		COG CHANGE I STICK WITH 3.0
RC1_2333	leuC				-1.65344	3-isopropylmalate dehydratase large subunit (				FC: E
RC1_2336	acsA			1.88329	2.05395	acetyl-coenzyme A synthetase	Pyruvate metabolism	COG0365	Acyl-coenzyme A synthetases/AMP-(fatty) acid ligases	FC: I
RC1_2345					-1.98432	nuclease-like protein		NA	NA	NA
RC1_2350	rpe			-1.85617	-2.90068	ribulose-phosphate 3-epimerase	Pentose phosphate pathway	COG0036	Pentose-5-phosphate-3-epimerase	FC: G
RC1_2351		-1.5406	-1.68379	-2.04459	-2.38953	hypothetical protein				FC: S
RC1_2352	purH				-1.87138	purH; bifunctional phosphoribosylaminoimidazolecarboxamide formyltransferase/IMP cyclohydrolase				FC: F
RC1_2359					2.99808	phospholipid-binding domain-containing protein	OsmY; Predicted periplasmic or secreted lipoprotein [General function prediction only]	COG2823	Predicted periplasmic or secreted lipoprotein	FC: R		COG CHANGE I STICK WITH 3.0
RC1_2370	cobS		-1.55367			cobalamin 5'-phosphate synthase				FC: H		COG CHANGE I STICK WITH 3.0
RC1_2372			2.39618	2.51522		hypothetical protein				FC: S		COG CHANGE I STICK WITH 3.0
RC1_2377	ID=id53				-1.82407	tRNA-Gly		NA	NA	NA
RC1_2393	hupB				-2.30582	DNA-binding protein HupB		COG0776	Bacterial nucleoid DNA-binding protein	FC: L		COG CHANGE I STICK WITH 3.0
RC1_2394					1.70442	hypothetical protein				FC: S
RC1_2397					1.53715	FAD-binding monooxygenase				FC: P
RC1_2399					-1.57554	response regulator receiver domain-containing protein		COG0784	FOG: CheY-like receiver	FC: T
RC1_2400					-1.57554	sensory box sensor histidine kinase		COG3920	Signal transduction histidine kinase	FC: T
RC1_2431					2.27962	hypothetical protein				FC: S
RC1_2443					1.63818	sodium/hydrogen exchanger family protein				FC: P
RC1_2444	uspA				1.63818	universal stress protein				FC: T
RC1_2445					1.86799	rieske iron-sulfur protein (				FC: C
RC1_2450				-2.54448		hypothetical protein		NA	NA	NA
RC1_2454					-2.98973	hypothetical protein		NA	NA	NA
RC1_2466					2.74617	integral membrane protein		aproNOG01457	integral membrane protein	FC: S
RC1_2467				-2.03958	-2.87137	hypothetical protein				FC: R		COG CHANGE I STICK WITH 3.0
RC1_2468			2.15788		4.76454	cyclase				FC: S
RC1_2480		-1.73715	-1.84523	-2.70805	-2.33633	hypothetical protein				FC: S
RC1_2497	ID=id57		1.81172			tRNA-Gly		NA	NA	NA
RC1_2503	marC				-1.56401	MarC integral membrane family protein		COG2095	Multiple antibiotic transporter	FC: U
RC1_2508	,maiA				2.63685	maleylacetoacetate isomerase	Tyrosine metabolism, organism-specific biosystem (from KEGG)	aproNOG03943	Maleylacetoacetate isomerase	FC: E		COG CHANGE I STICK WITH 3.0
RC1_2509					2.63685	fumarylacetoacetate hydrolase family protein		COG0179	2-keto-4-pentenoate hydratase/2-oxohepta-3-ene-1,7-dioic acid hydratase (catechol [..]	FC: Q
RC1_2510	hmgA				3.6476	homogentisate 1,2-dioxygenase	Tyrosine metabolism	COG3508	Homogentisate 1,2-dioxygenase	FC: Q
RC1_2512				-2.16793		hypothetical protein				FC: S		COG CHANGE I STICK WITH 3.0
RC1_2514		-1.81064		1.53761	2.52157	hypothetical protein		NA	NA	NA
RC1_2515	pspA				2.10667	phage shock protein A		COG1842	Phage shock protein A (IM30), suppresses sigma54-dependent transcription	FC:T, K		cog change
RC1_2516	pspB				1.85572	phage shock protein B				FC: S
RC1_2520					1.82856	glyoxalase family protein			glyoxalase bleomycin resistance protein dioxygenase	FC: R
RC1_2526				-1.63958		hypothetical protein				FC: S
RC1_2529					2.63516	glycosyl transferase family protein	Glycosyltransferases (abbre. GTFs, Gtfs) are enzymes (EC 2.4) that are responsible for the biosynthesis of disaccharides, oligosaccharides and polysaccharides. They catalyse the transfer of monosaccharide moieties from activated nucleotide sugar (also known as the "glycosyl donor") to a glycosyl acceptor molecule, usually an alcohol.	COG0463	Glycosyltransferases involved in cell wall biogenesis	FC: M
RC1_2530					2.71666	hypothetical protein				FC: S		cog change
RC1_2533	exoP	1.7832	2.02002	2.41818	3.29231	succinoglycan biosynthesis transport protein ExoP		COG3206	Uncharacterized protein involved in exopolysaccharide biosynthesis	FC: M
RC1_2534				-1.88684		hypothetical protein		NA	NA	NA
RC1_2536					1.89559	glycoside hydrolase family protein,		COG0438	Glycosyltransferase	FC: M
RC1_2537					1.89559	glycoside hydrolase family protein,		COG0438	Glycosyltransferase	FC: M
RC1_2538	gumK				1.89559	glucuronosyltransferase		NA	NA	NA
RC1_2543	rfbP	3.41465	3.52143	3.34703	2.74518	undecaprenyl-phosphate galactose phosphotransferase		aproNOG10298	exopolysaccharide production protein	FC: M		cog change
RC1_2545		2.31778	2.97021	2.13076	1.79949	lipoprotein				FC: S		COG CHANGE I STICK WITH 3.0
RC1_2558	fur				1.6585	ferric uptake regulation protein		COG0735	Fe2+/Zn2+ uptake regulation proteins	FC: P
RC1_2560				-1.70261	-1.83237	hypothetical protein			Diguanylate cyclase	FC: T
RC1_2564				-1.53853		RND family efflux transporter MFP subunit		NOG121666	Efflux transporter, RND family, MFP subunit	FC: U
RC1_2565				-1.53853		AcrB protein		COG0841	Cation/multidrug efflux pump	FC: V
RC1_2569				-1.51144		hypothetical protein				FC: S
RC1_2570					2.07263	hypothetical protein				FC: S
RC1_2571		1.85856	2.0935	2.42679	3.24386	glycosyl transferase family protein		aproNOG24008	no description available	FC: M		cog change
RC1_2573				1.56486	2.0451	hypothetical protein				FC: S
RC1_2574		1.55966	1.50958		2.14518	hypothetical protein				FC: S
RC1_2585	ompA				2.33222	outer membrane protein OmpA	OmpA; Outer membrane protein and related peptidoglycan-associated (lipo)proteins [Cell envelope biogenesis, outer membrane]	COG2885	Outer membrane protein and related peptidoglycan-associated (lipo)proteins	FC: M		COG CHANGE I STICK WITH 3.0
RC1_2591				-2.06228	-2.68104	hypothetical protein				FC: S
RC1_2592	glnD				-1.80274	PII uridylyl-transferase				FC: O
RC1_2593		-1.6071	-2.03576	-2.47462	-2.79448	hypothetical protein		COG5425	Usg protein, probable subunit of phosphoribosylanthranilate isomerase	FC: E
RC1_2594	groS	2.20523	2.98772	3.76879	3.73898	chaperonin GroS		COG0234	Co-chaperonin GroES (HSP10)	FC: O
RC1_2595	groL	2.27058	3.10141	4.07776	4.05538	chaperonin GroL	RNA degradation	COG0459	Chaperonin GroEL (HSP60 family)	FC: O
RC1_2622			1.97993	2.68143	2.30827	hypothetical protein				FC: S
RC1_2628	ID=id62		1.61821			tRNA-Ala		NA	NA	NA
RC1_2643					-1.55983	hypothetical protein		NA	NA	NA
RC1_2649					1.84199	zinc-type alcohol dehydrogenase		aproNOG01805	Alcohol dehydrogenase	FC: C		COG CHANGE
RC1_2686	aceA	-2.76092	-2.31056	-1.62715	-3.83859	isocitrate lyase	The net result of the glyoxylate cycle is therefore the production of glucose from fatty acids. By diverting isocitrate from the TCA cycle, the actions of ICL and malate synthase in the glyoxylate cycle result in the net assimilation of carbon from 2-carbon compounds.[10] Thus, while the TCA cycle yields no net carbon assimilation, the glyoxylate cycle generates intermediates that can be used to …	COG2224	Isocitrate lyase	FC: C
RC1_2687		-2.56946	-2.41796	-2.25377	-4.20238	hypothetical protein		NA	NA	NA
RC1_2689					3.0006	manganese containing catalase		COG3546	Mn-containing catalase	FC: P
RC1_2690			1.73588	1.62658	2.36531	orotate phosphoribosyltransferase	Orotate phosphoribosyltransferase is an enzyme involved in pyrimidine biosynthesis. It catalyzes the formation of orotidine 5'-monophosphate (OMP) from orotate and phosphoribosyl pyrophosphate	COG0461	Orotate phosphoribosyltransferase	FC: F		COG CHANGE I STICK WITH 3.0
RC1_2691					1.66127	hypothetical protein				FC: R
RC1_2692	paaG				1.67259	enoyl-CoA hydratase				FC: S
RC1_2696					2.24481	AMP-dependent synthetase and ligase	Fatty acid metabolism	aproNOG02197	amp-dependent synthetase and ligase	FC: I
RC1_2700					-2.56273	penicillin-binding protein		aproNOG02147	penicillin-binding protein 1A	FC: M
RC1_2701	morB				-1.81002	morphinone reductase		COG1902	NADH:flavin oxidoreductases, Old Yellow Enzyme family	FC: C
RC1_2704					2.07311	cytochrome oxidase assembly protein		aproNOG03637	Catalyzes the oxidation of the C8 methyl side group on heme O porphyrin ring into a formy	FC: O
RC1_2705	lamB	1.52549	1.60311	2.05649	3.01302	maltoporin	Maltoporin-like; The Maltoporin-like channels (LamB porin) form a trimeric structure which facilitate the diffusion of maltodextrins and other sugars across the outer membrane of Gram-negative bacteria.	COG4580	Maltoporin (phage lambda and maltose receptor)	FC: G
RC1_2706					2.67913	sodium/solute symporter		COG0591	Na+/proline symporter	FC: E		COG CHANGE I STICK WITH 3.0
RC1_2719					1.59695	hypothetical protein				FC: S
RC1_2722	pleC				-1.94885	non-motile and phage-resistance protein		COG0642	Signal transduction histidine kinase	FC: T
RC1_2724		3.78194	3.82885	3.25614	1.51639	hypothetical protein		NA	NA	NA
RC1_2725		3.72365	4.02212	3.59577	1.63353	hypothetical protein		NA	NA	NA
RC1_2728	cvaB		1.84549	2.45137	2.51962	colicin V secretion	ABC transporters, RaxAB-RaxC type I secretion system	COG2274	ABC-type bacteriocin/lantibiotic exporters, contain an N-terminal double-glycine [..]	FC: V
RC1_2729		1.97383	2.8383	3.51454	3.99922	hypothetical protein		NA	NA	NA
RC1_2730		1.96327	2.98083	3.74943	4.01963	hypothetical protein		NA	NA	NA
RC1_2733		1.86614	1.93452	1.90412	2.75625	transposase, is4 family		NA	NA	NA
RC1_2734					2.28339	HlyD family secretion protein	RaxAB-RaxC type I secretion system	bactNOG06897	Protein involved in protein secretion	FC: U
RC1_2735	ID=id65		2.8668			tRNA-Asp	Aminoacyl-tRNA biosynthesis	NA	NA	NA
RC1_2736	ID=id66		4.14086			tRNA-Arg	Aminoacyl-tRNA biosynthesis	NA	NA	NA
RC1_2742					1.68105	oxidoreductase, zinc-binding dehydrogenase family				FC: C
RC1_2752				1.70227	1.821	hypothetical protein				FC: S
RC1_2763			-1.93694	-3.31016	-3.66248	alpha/beta hydrolase superfamily protein		aproNOG02298	Alpha beta hydrolase	FC: R
RC1_2764					-1.86064	acetyltransferase; K09181 hypothetical protein			CoA-binding domain protein	FC: C
RC1_2776					-1.97061	cyclase, putative			Catalyzes the hydrolysis of N-formyl-L-kynurenine to L- kynurenine	FC: E
RC1_2777					-1.82015	hypothetical protein				FC: S
RC1_2778					-1.91331	hypothetical protein		NA	NA	NA
RC1_2780					2.07354	Tryptophan 2,3-dioxygenase	Tryptophan metabolism	aproNOG01658	Catalyzes the oxidative cleavage of the L-tryptophan (L- Trp) pyrrole ring (By similarity)	FC: E
RC1_2781	cah				-1.79844	carbonic anhydrase			carbonate dehydratase	FC: P
RC1_2793				-1.98111	-2.49395	hypothetical protein		NA	NA	NA
RC1_2805					1.56181	carboxymethylenebutenolidase				FC: Q
RC1_2828					-2.04759	ferredoxin, 2Fe-2S				FC: S
RC1_2838			-1.54726	-1.72825		hypothetical protein		NA	NA	NA
RC1_2843					2.80265	major facilitator superfamily transport protein		aproNOG08065	major facilitator superfamily	FC: G		cog change
RC1_2861				1.79028	1.70045	hypothetical protein		NA	NA	NA
RC1_2887				-2.00051		glycerophosphoryl diester phosphodiesterase	Lipid metabolism	aproNOG19613	glycerophosphoryl diester phosphodiesterase	FC: C
RC1_2892				-1.81297	-2.62086	hypothetical protein			decarboxylase family	FC: S
RC1_2893	divJ			-1.87555	-1.94156	histidine protein kinase DivJ				FC: T		COG CHANGE I STICK WITH 3.0
RC1_2953			1.78413	2.34443	2.00493	hypothetical protein				FC: S
RC1_2954	sugE				2.18056	multidrug resistance protein SugE		aproNOG19520	Small multidrug resistance protein	FC: P
RC1_2986					-1.62719	SAM-dependent methyltransferase;				FC: R
RC1_2987					2.1486	acetyltransferase, GNAT family		NA	NA	NA		cog change
RC1_2988					2.1486	hypothetical protein		NA	NA	NA
RC1_2990	nadB		-2.30803			L-aspartate oxidase	Amino acid metabolism	aproNOG01804	L-aspartate oxidase	FC: H		COG CHANGE I STICK WITH 3.0
RC1_2991	nadC		-2.11933	-2.65849	-1.66059	nicotinate-nucleotide pyrophosphorylase	Metabolism of cofactors and vitamins	aproNOG01670		FC: H
RC1_2997					1.50881	pterin-4-alpha-carbinolamine dehydratase				FC: H
RC1_3004	tonB			2.1022	2.43149	TonB-dependent siderophore receptor, putative		COG1629	Outer membrane receptor proteins, mostly Fe transport	FC: P
RC1_3008					-1.91887	hypothetical protein				FC: S
RC1_3009	ldc				-1.69561	lysine (EC:4.1.1.17 4.1.1.18); K01581 ornithine decarboxylase				FC: E
RC1_3010					-2.07467	hypothetical protein		NA	NA	NA
RC1_3024					-1.75089	methyl-accepting chemotaxis protein				FC: T		COG CHANGE I STICK WITH 3.0
RC1_3026	mdh		-1.68413	-2.81639	-4.46316	malate dehydrogenase		NA	NA	NA
RC1_3030				1.88232	2.51839	acetyl-CoA synthetase		COG0365	Acyl-coenzyme A synthetases/AMP-(fatty) acid ligases	FC: I
RC1_3032					1.60656	short chain dehydrogenase;				FC: I, Q
RC1_3034					-1.6584	hypothetical protein		NA	NA	NA
RC1_3035			-1.52625	-1.97044	-1.73299	ABC-type branched-chain amino acid binding protein				FC: R
RC1_3062					1.81319	hypothetical protein		NA	NA	NA
RC1_3072			1.63722			transcriptional regulator, MarR family protein		NOG118868	Marr family protein	FC: K
RC1_3073			2.83905	2.02458	1.54614	hypothetical protein		NA	NA	NA
RC1_3079			-1.9328	-2.44622	-2.63738	integral membrane protein	EamA; EamA-like transporter family	aproNOG30179	EamA; EamA-like transporter family	FC: R
RC1_3096			1.5586	2.10416	2.66339	hypothetical protein		NA	NA	NA
RC1_3098		1.6212	2.07927	2.72327	4.13387	acyl-CoA dehydrogenase	oxidation of the fatty acid by FAD.	COG1960	Acyl-CoA dehydrogenases	FC: I
RC1_3100	thiG				1.53898					FC: H
RC1_3102	thiO		-1.74791	-1.87578						FC: E
RC1_3101	thiS		-1.74791	-1.87578						FC: H
RC1_3127					2.40559	hypothetical protein		NA	NA	NA
RC1_3140	rpmB		1.76795	1.621						FC: J
RC1_3141			1.87414							FC: S
RC1_3143					2.35928	Alkaline Protease, putative		COG2931	RTX toxins and related Ca2+-binding proteins	FC: Q
RC1_3145					3.01882	hypothetical protein		NA	NA	NA
RC1_3160	znuC				-1.78719			COG1121	ABC-type Mn/Zn transport systems, ATPase component	FC: P
RC1_3173	ccrM				-1.5043					FC: L
RC1_3187		1.7714	1.93983			transcriptional regulator, PadR family protein				FC: S
RC1_3192		1.57679	1.64719					NA	NA	NA
RC1_3193	gltB	-2.21664	-1.91119	-1.69875	-1.72003	glutamate synthase, large subunit	Alanine, aspartate and glutamate metabolism	COG0067	Glutamate synthase domain 1	FC: E
RC1_3194		-2.21454	-1.97338	-1.91382	-1.96216	glutathione S-transferase	Alanine, aspartate and glutamate metabolism	COG0625	Glutathione S-transferase	FC: O
RC1_3195	gltD	-2.4584	-2.19614		-1.96494	putative oxidoreductase	Alanine, aspartate and glutamate metabolism	COG0493	NADPH-dependent glutamate synthase beta chain and related oxidoreductases	FC: E
RC1_3198	ID=id75		2.41793			tRNA-Leu		NA	NA	NA
RC1_3199		1.83042	2.38982	1.50659		ribonuclease D		COG0349	Ribonuclease D	FC: J
RC1_3206		1.56214	1.9753		1.67005	hypothetical protein		NA	NA	NA
RC1_3219			2.11066	2.8961	3.14775	hypothetical protein				FC: S
RC1_3220		2.06214	3.12546	3.75462	3.84153	sodium/solute symporter		COG4147	Predicted symporter	FC: R
RC1_3221			2.16162	2.31412	2.52955	nucleotidyltransferase		COG2905	Predicted signal-transduction protein containing cAMP-binding and CBS domains	FC: T
RC1_3229	sodA				1.88964			COG0605	Superoxide dismutase	FC: P
RC1_3239	calB				2.46705	coniferyl aldehyde dehydrogenase	This enzyme belongs to the family of oxidoreductases, specifically those acting on the aldehyde or oxo group of donor with NAD+ or NADP+ as acceptor	aproNOG01882	Aldehyde dehydrogenase	FC: C
RC1_3241					1.52036			NA	NA	NA
RC1_3257				1.71201	2.48735	alpha-methylacyl-CoA racemase		COG1804	Predicted acyl-CoA transferases/carnitine dehydratase	FC: C
RC1_3258				1.55387	2.08826	oxidoreductase, 2-nitropropane dioxygenase family	Nitrogen metabolism	aproNOG03415	2-nitropropane dioxygenase	FC: R
RC1_3260	tme				-1.50779	tme; malic enzyme				FC: C
RC1_3261	phoR				-1.78297	alkaline phosphatase synthesis sensor protein Pho				FC: T
RC1_3272				-2.04234	-3.23375	hypothetical protein		NA	NA	NA
	alkK			2.20327	2.58885	medium-chain-fatty-acid--CoA ligase		aproNOG03286	AMP-dependent synthetase and ligase	FC: Q
RC1_3296	hisH		-1.52259	-1.50455	-2.0127	imidazole glycerol phosphate synthase subunit HisH	Histidine metabolism	aproNOG03118	IGPS catalyzes the conversion of PRFAR and glutamine to IGP, AICAR and glutamate	FC: E
RC1_3307		1.63309	1.91359	2.07764	2.71629	integrins alpha chain	Integrins are transmembrane receptors that mediate the attachment between a cell and its surroundings, such as other cells or the extracellular matrix (ECM). In signal transduction, integrins pass information about the chemical composition and mechanical status of the ECM into the cell. Therefore, in addition to transmitting mechanical forces across otherwise vulnerable membranes, they are involv…			FC: S
RC1_3310			2.12846	2.09093	6.16592	pseudo		NA	NA	NA
RC1_3330		2.93641	2.8082	2.55383		hypothetical protein		NA	NA	NA
RC1_3332				-1.59451	-2.06399	TonB-dependent receptor		COG1629	Outer membrane receptor proteins, mostly Fe transport	FC: P
RC1_3342				-1.64188		complex hybrid signal transduction protein				FC: T
RC1_3343	hppD				3.53955	4-hydroxyphenylpyruvate dioxygenase	Phenylalanine metabolism,	COG3185	4-hydroxyphenylpyruvate dioxygenase and related hemolysins	FC: E
RC1_3344	lrp		1.73096	1.8387	2.09249	leucine-responsive regulatory protein		COG1522	Transcriptional regulators	FC: K
RC1_3346	phhA	1.84744	2.9026	2.66875	4.15899	phenylalanine-4-hydroxylase	Phenylalanine metabolism,	COG3186	Phenylalanine-4-hydroxylase	FC: E
RC1_3348					-1.63476	hypothetical protein				FC: S
RC1_3350					-1.86152	binding-protein-dependent transport system inner membrane protein		COG2011	ABC-type metal ion transport system, permease component	FC: P		COG CHANGE I STICK WITH 3.0
RC1_3351					-1.86152	ABC transporter ATP-binding protein		COG1135	ABC-type metal ion transport system, ATPase component	FC: P
RC1_3352					-1.86152	NLPA lipoprotein		COG1464	ABC-type metal ion transport system, periplasmic component/surface antigen	FC: P
RC1_3354					1.69555	oxidoreductase, aldolase				FC: C
RC1_3356					-1.51656	hypothetical protein		NA	NA	NA
RC1_3357					-1.51656	hypothetical protein		NA	NA	NA
RC1_3358					-1.65903	diguanylate cyclase/phosphodiesterase		NA	NA	NA
RC1_3373	ecnAB	2.22578	2.12715	2.36642	2.7866	entericidin EcnAB family protein	The entericidin locus encodes tandem paralogous genes (ecnAB) and directs the synthesis of two small cell-envelope lipoproteins (entericidin A and entericidin B) which can maintain plasmids in bacterial population by means of post-segregational killing.[1]	NA	NA	NA
RC1_3374				-1.90522		hypothetical protein		COG0733	Na+-dependent transporters of the SNF family	FC: R
RC1_3384					-2.29339	integral membrane protein		aproNOG04861	Transmembrane drug metabolite transporter family protein	FC: R
RC1_3387	purB				-1.54713	adenylosuccinate lyase				FC: F
RC1_3393				-1.55897	-2.3623	molybdopterin binding domain-containing protein		aproNOG06859	molybdopterin binding domain	FC: H
RC1_3427				1.99522	3.03331	hypothetical protein				FC: S
RC1_3432					-2.83094	diguanylate cyclase		COG2199	FOG: GGDEF domain	FC: T
RC1_3433					1.61767	oxidoreductase, zinc-binding dehydrogenase family				FC: R
RC1_3440		1.99559	3.14877	3.97165	4.56049	outer membrane autotransporter barrel domain-containing protein		aproNOG19546	outer membrane autotransporter	FC: S		COG CHANGE
RC1_3441			2.42396	2.69265	3.28616	efflux transport protein		NA	NA	NA
RC1_3443			2.15324	2.6899	2.87649	hypothetical protein		COG1033	Predicted exporters of the RND superfamily	FC: R
RC1_3444			2.11917	2.6338	2.72026	hypothetical protein		COG4447	Uncharacterized protein related to plant photosystem II stability/assembly factor [..]	FC: R
RC1_3445		1.71122	2.69863	3.55241	3.64697	hypothetical protein				FC: S
RC1_3446		1.61552	2.69401	3.71862	3.96724	hypothetical protein				FC: S
RC1_3455					1.91536	hypothetical protein				FC: S
RC1_3459					1.50109	two-component response regulator		COG0784	FOG: CheY-like receiver	FC: T
RC1_3460	amiB			-1.59652	-2.12496	N-acetylmuramoyl-L-alanine amidase		aproNOG01246	N-acetylmuramoyl-L-alanine amidase	FC: M		COG CHANGE I STICK WITH 3.0
RC1_3461	hly	-1.55182	-1.82864	-1.75063	-2.09298	21 kDa hemolysin protein				FC: S
RC1_3468					2.02289	hypothetical protein		NA	NA	NA
RC1_3469					1.76654			NA	NA	NA
RC1_3473				-1.64644						FC: S
RC1_3487					-1.54415	CRISPR-associated protein		NOG69654	Crispr-Associated protein	FC: L		COG CHANGE I STICK WITH 3.0
RC1_3488	cas1				-1.99015	cas1; CRISPR-associated protein Cas1		COG1518	Uncharacterized protein predicted to be involved in DNA repair	FC: L		COG CHANGE I STICK WITH 3.0
RC1_3499					-1.81352	haloacid dehalogenase-like hydrolase		COG0546	Predicted phosphatases	FC: R
RC1_3506					1.99416	L-lactate dehydrogenase		COG0039	Malate/lactate dehydrogenases	FC: C
RC1_3521					1.74266	long-chain acyl-CoA synthetase				FC: I
RC1_3522	fadB1				2.44241	enoyl-CoA hydratase		aproNOG11161	Enoyl-CoA hydratase	FC: I
RC1_3524			1.90826	2.39427		TonB-dependent receptor		COG1629	Outer membrane receptor proteins, mostly Fe transport	FC: P
RC1_3526		-2.38923	-1.59065	-1.62257	-2.88351	transcriptional regulator, TetR family protein		COG1309	Transcriptional regulator	FC: K
RC1_3527		-1.56231				acyl-CoA synthetase				FC: I, Q
RC1_3528		-1.56231				MaoC-like dehydratase				FC: I		COG CHANGE I STICK WITH 3.0
RC1_3530		1.60026	1.84543	1.78028		peroxisomal trans-2-enoyl-CoA reductase				FC: I, Q		COG CHANGE I STICK WITH 3.0
RC1_3531			1.90825	1.55398		acetyl-CoA carboxylase biotin carboxylase subunit				FC: I
RC1_3532			1.90825	1.55398		enoyl-CoA hydratase				FC: I
RC1_3533		2.46338	2.84658	2.92798	2.9665	acetyl-CoA carboxylase carboxyltransferase,		COG4799	Acetyl-CoA carboxylase, carboxyltransferase component (subunits alpha and beta) [..]	FC: I
RC1_3534		2.46338	2.84658	2.92798	2.9665	acyl-CoA dehydrogenase		COG1960	Acyl-CoA dehydrogenases	FC: I
RC1_3536				-1.75044	-1.73385	transcriptional regulator, TetR family protein				FC: K
RC1_3539	ID=id82		1.72829			tRNA-Ile		NA	NA	NA
RC1_3540	ID=id83		1.81157			tRNA-Ala		NA	NA	NA
RC1_3548	katA				1.93518	catalase		COG0753	Catalase	FC: P
RC1_3551					-1.70266	hypothetical protein		NA	NA	NA
RC1_3555				1.5598	1.52668	enoyl-CoA hydratase				FC: I
RC1_3556			1.7456	2.53361	3.69978	hypothetical protein				FC: S
RC1_3577					-2.27626	pseudogene		NA	NA	NA
RC1_3580					-1.86711	MaoC-like dehydratase				FC: I
RC1_3597					-1.74814	RNA pseudouridine synthase		COG1187	16S rRNA uridine-516 pseudouridylate synthase and related pseudouridylate synthases [..]	FC: J		COG CHANGE I STICK WITH 3.0
RC1_3598					-1.74814	methyltransferase		COG0742	N6-adenine-specific methylase	FC: L
RC1_3615			-2.51486	-2.81609	-2.23974	hypothetical protein		NA	NA	NA
RC1_3616	omp		-2.51486	-2.81609	-2.23974	17 kDa surface antigen family protein		aproNOG31371	17 kDa surface antigen	FC: M
RC1_3624					2.56056	glyoxalase family protein		COG3324	Predicted enzyme related to lactoylglutathione lyase	FC: R
RC1_3642	thrC				-1.55893	threonine synthase				FC: E
RC1_3643					-1.77714	Peptidase, M16 family				FC: O
RC1_3649					1.93018	hypothetical protein		NA	NA	NA
RC1_3650	pspA		2.00025	2.98288	3.80198	phage shock protein A		COG1842	Phage shock protein A (IM30), suppresses sigma54-dependent transcription	FC: K		COG CHANGE I STICK WITH 3.0
RC1_3673	lcfA		1.56082		1.51119	lcfA; long-chain-fatty-acid--CoA ligase				FC: I
RC1_3691	nifA		-1.5364			nifA; Mo/Fe nitrogenase specific transcriptional regulator		COG3604	Transcriptional regulator containing GAF, AAA-type ATPase, and DNA binding domains [..]	FC: T, K
RC1_3696	fixB		1.53294		1.60254	fixB; Electron transfer flavoprotein subunit alpha, FixB				FC: C
RC1_3701			4.2124	3.37806	2.88533	hypothetical protein		aproNOG18930	Nitrogen fixation-related protein	FC: S
RC1_3702	ID=id88				2.78597	tRNA-Met		NA	NA	NA
RC1_3706	ID=id92		3.77555			tRNA-Ile		NA	NA	NA
RC1_3708		-1.51991	-1.84178	-2.08422	-3.46977	transcriptional regulator, LuxR family protein		COG2909	ATP-dependent transcriptional regulator	FC: K
RC1_3723		3.90924	3.90185	3.61965	2.60337	TonB-dependent receptor		COG1629	Outer membrane receptor proteins, mostly Fe transport	FC: P
RC1_3729					1.51083	transcriptional regulator, Cro		COG1396	Predicted transcriptional regulators	FC: K		COG CHANGE I STICK WITH 3.0
RC1_3730	malF	1.56826	1.51947		2.32956	maltose transport system permease malF	ABC transporters	COG1175	ABC-type sugar transport systems, permease components	FC: G		COG CHANGE I STICK WITH 3.0
RC1_3731	malG	1.69496			2.25887	maltose transport system permease malG	ABC transporters	COG0395	ABC-type sugar transport system, permease component	FC: G		COG CHANGE I STICK WITH 3.0
RC1_3732	malK	2.12187	1.96478	1.94374	3.37204	maltose	?	COG3839	ABC-type sugar transport systems, ATPase components	FC: G		COG CHANGE I STICK WITH 3.0
RC1_3733					1.74589	Major Facilitator Superfamily (MSF) transporter putative		bactNOG02440	Major facilitator protein	FC: P		COG CHANGE I STICK WITH 3.0
RC1_3734		1.84075	2.12918	2.60778	4.20237	sugar ABC transporter periplasmic sugar-binding protein	ABC transporters	COG1653	ABC-type sugar transport system, periplasmic component	FC: G
RC1_3736	btuB	-3.57738	-4.15784	-4.93799	-5.10344	vitamin B12 transporter btuB		COG1629	Outer membrane receptor proteins, mostly Fe transport	FC: P
RC1_3744					2.45012	hypothetical protein		NA	NA	NA
RC1_3758	flgE			1.55786		flagellar hook protein FlgE		COG1749	Flagellar hook protein FlgE	FC: N
RC1_3791					-2.23722	hypothetical protein		NA	NA	NA
RC1_3792		-1.69398	-2.31496	-2.55199	-3.05674	hypothetical protein		NA	NA	NA
RC1_3793		-1.69398	-2.31496	-2.55199	-3.05674	hypothetical protein		NA	NA	NA
RC1_3794			-1.54887	-2.22372	-3.68315	hypothetical protein		NA	NA	NA
RC1_3795				-2.09854	-3.49135	hypothetical protein		NA	NA	NA
RC1_3796				-2.09854	-3.49135	hypothetical protein		NA	NA	NA
RC1_3797					-3.07164	sugar isomerase		aproNOG02253	Predicted sugar phosphate isomerase involved in capsule formation	FC: M		COG CHANGE I STICK WITH 3.0
RC1_3798				-1.79376	-2.24075	transmembrane transport protein		aproNOG01088	major facilitator superfamily	FC: G
RC1_3811					2.35648	sigma factor regulatory protein, FecR		proNOG17714	Transmembrane sensor protein	FC: P, T		COG CHANGE I STICK WITH 3.0
RC1_3812					2.35648	RNA polymerase sigma-70 factor; ECF family protein		aproNOG26368	RNA polymerase	FC: K
RC1_3813			-1.83165	-2.10953	-3.07881	metallo-beta-lactamase		COG1236	Predicted exonuclease of the beta-lactamase fold involved in RNA processing	FC: J
RC1_3814			-1.67932	-2.04643	-2.1636	hypothetical protein		NA	NA	NA
RC1_3820				-2.02852	-1.82385	hypothetical protein,		aproNOG20536	membrane-fusion protein	FC: S		COG CHANGE
RC1_3821				-2.02852	-1.82385	Outer membrane efflux protein		aproNOG13197	Outer membrane efflux protein	FC: M
RC1_3822				-1.95698	-1.78242	putative Ig domain-containing protein		NA	NA	NA
RC1_3827	cynT				-2.01504	carbonic anhydrase	Nitrogen metabolism	COG0288	Carbonic anhydrase	FC: P
RC1_3836			-1.74536	-1.85439	-2.36282	hypothetical protein		NA	NA	NA
RC1_3837			-1.74536	-1.85439	-2.36282	hypothetical protein		NA	NA	NA
RC1_3839			-1.97086	-1.57761	-2.55974	TonB dependent receptor		aproNOG15166	TonB-dependent receptor	FC: P
RC1_3841				3.10476	3.49314	cation diffusion facilitator family transporter putative		COG1230	Co/Zn/Cd efflux system component	FC: P		COG CHANGE I STICK WITH 3.0
RC1_3842	hemN			2.38196	2.82824	coproporphyrinogen III oxidase	Porphyrin and chlorophyll metabolism	COG0635	Coproporphyrinogen III oxidase and related Fe-S oxidoreductases	FC: H
RC1_3843				2.38196	2.82824	hypothetical protein		COG3721	Putative heme iron utilization protein	FC: P
RC1_3846			-1.64954	-2.1362	-2.57869	RNA polymerase sigma-70 factor, ECF family protein		COG1595	DNA-directed RNA polymerase specialized sigma subunit, sigma24 homolog	FC: K		COG CHANGE I STICK WITH 3.0
RC1_3852		1.73517	2.49395	2.73321	2.32341	rhodanese-related sulfurtransferase		COG0607	Rhodanese-related sulfurtransferase	FC: P
RC1_3856		1.60871	1.63901	3.78934	4.64021	TonB-dependent hemoglobin		COG1629	Outer membrane receptor proteins, mostly Fe transport	FC: P
RC1_3857				3.12964	4.4512	hypothetical protein				FC: P		COG CHANGE I STICK WITH 3.0
RC1_3858	hmuS	2.06809	2.27101	4.44957	5.26813	hemin transport protein		COG3720	Putative heme degradation protein	FC: P
RC1_3859	hmuT	2.06809	2.27101	4.44957	5.26813	hemin-binding periplasmic protein HmuT		COG4558	ABC-type hemin transport system, periplasmic component	FC: P
RC1_3860	hmuV	1.73013	1.66374	3.37022	4.12397	hemin transport system permease HmuU	Iron complex transport system	COG0609	ABC-type Fe3+-siderophore transport system, permease component	FC: P
RC1_3861	hmuU	1.73013	1.66374	3.37022	4.12397	hemin transport system ATP-binding protein HmuV	Iron complex transport system	COG4559	ABC-type hemin transport system, ATPase component	FC: P
RC1_3864	sbp		-1.54818	-1.53997	-1.56195	sbp; sulfate-binding protein;		COG1613	ABC-type sulfate transport system, periplasmic component	FC: P
RC1_3881					-2.25891	diguanylate cyclase		COG3292	Predicted periplasmic ligand-binding sensor domain	FC: T
RC1_3882				-1.874	-2.78253	hypothetical protein				FC: S
RC1_3887	gcd	2.02393	1.81066	1.70092	2.20792	quinoprotein glucose dehydrogenase		COG4993	Glucose dehydrogenase	FC: G
RC1_3895			1.81181	2.31076	2.34514	hypothetical protein		NA	NA	NA
RC1_3904			-2.04216	-3.73585	-2.86196	hypothetical protein		NA	NA	NA
RC1_3905				-1.61364	-1.60427	pseudogene		NA	NA	NA
RC1_3906			-1.74293	-1.90368	-2.0431	hypothetical protein		NA	NA	NA		COG CHANGE
RC1_3931	pdxY		-1.62154	-1.88755	-2.87874	Pyridoxamine kinase	Metabolism of cofactors and vitamins	aproNOG03951	Pyridoxal kinase	FC: H
RC1_3932					-1.83784	hypothetical protein		NA	NA	NA
RC1_3933	asd				-1.62098	asd; aspartate-semialdehyde dehydrogenase			Catalyzes the NADPH-dependent formation of L-aspartate- semialdehyde	FC: E
RC1_3936				-1.55645	-1.98274	pentapeptide repeat-containing protein				FC: S
RC1_3948			1.55581	2.19393	2.86617	acetyl-CoA acetyltransferase		COG0183	Acetyl-CoA acetyltransferase	FC: I
RC1_3949	phbB		1.82053	2.2861	2.93446	acetoacetyl-CoA reductase		COG1028	Dehydrogenases with different specificities (related to short-chain alcohol dehydrogenases) [..]	FC: I
RC1_3950					1.58208	hydrolase				FC: F
RC1_3951					-1.84904	hypothetical protein		NA	NA	NA
RC1_3955			1.81776		2.17999	Uracil DNA glycosylase superfamily protein		aproNOG00126	Phage SPO1 DNA polymerase-related protein	FC: L
RC1_3956					2.24434	oxidoreductase, short chain dehydrogenase		aproNOG20484	Dehydrogenase	FC: R
RC1_3957				1.64247		exported protein				FC: S
RC1_3961	leuD				-2.08157	3-isopropylmalate dehydratase small subunit	Valine, leucine and isoleucine biosynthesis	COG0066	3-isopropylmalate dehydratase small subunit	FC: E
RC1_3962	leuB	-1.6226	-1.53296		-2.10721	3-isopropylmalate dehydrogenase	Valine, leucine and isoleucine biosynthesis	aproNOG02077	Catalyzes the oxidation of 3-carboxy-2-hydroxy-4- methylpentanoate (3-isopropylmalate)	FC: E
RC1_3963			-1.66955		-2.45821	acetyltransferase, GNAT family		NOG87366	Gcn5-Related N-acetyltransferase	FC: R		COG CHANGE I STICK WITH 3.0
RC1_3964					2.85979	hypothetical protein		proNOG28517	Transcriptional regulator protein	FC: K		COG CHANGE I STICK WITH 3.0
RC1_3970	thiC		1.9237	2.15748	3.97796	thiamine biosynthesis protein ThiC		COG0422	Thiamine biosynthesis protein ThiC	FC: H
RC1_3980				3.41891	4.80555	TonB dependent receptor		proNOG07829	Tonb-Dependent receptor	FC: P		COG CHANGE
RC1_3981					-2.00089	cytochrome c2 iso-1		COG3474	Cytochrome c2	FC: C
RC1_3982		2.18675	2.60042	2.93262	3.74193	hypothetical protein				FC: S		COG CHANGE I STICK WITH 3.0
RC1_3983					1.64486	FAD dependent oxidoreductase		COG0579	Predicted dehydrogenase	FC: C		COG CHANGE
RC1_3984		1.90315	2.1642	2.79716	2.67276	NDP-hexose 3-C-methyltransferase		COG0500	SAM-dependent methyltransferases	FC: Q		COG CHANGE I STICK WITH 3.0
RC1_3986		2.24897	2.63785	2.91906	3.4289	hypothetical protein		aproNOG02425	protein containing aminopeptidase domain	FC: R		COG CHANGE
RC1_3987		2.24696	2.80966	3.03323	3.26112	dTDP-4-dehydrorhamnose 3,5-epimerase		COG1898	dTDP-4-dehydrorhamnose 3,5-epimerase and related enzymes	FC: M
RC1_3988	rfbF	2.86947	3.01265	3.83863	4.50971	glucose-1-phosphate cytidylyltransferase		bactNOG02598	Glucose-1-Phosphate cytidylyltransferase	FC: M
RC1_3989		1.73717	1.84264	1.75591	2.75547	polysaccharide biosynthesis protein		aproNOG21779	Polysaccharide biosynthesis protein	FC: M		COG CHANGE
RC1_3990					4.33609	hypothetical protein		NA	NA	NA
RC1_3991		3.83271	4.00628	4.3937	5.63335	UDP-glucose 4-epimerase		COG0451	Nucleoside-diphosphate-sugar epimerases	FC: G, M		COG CHANGE I STICK WITH 3.0
RC1_3992		2.5674	2.42929	2.81332	3.59529	NAD dependent epimerase		COG0451	Nucleoside-diphosphate-sugar epimerases	FC: G, M
RC1_3994		1.61614				glycosyl transferase family protein		COG0463	Glycosyltransferases involved in cell wall biogenesis	FC: M
RC1_3995		2.18416	2.36006	2.46982	3.01035	hypothetical protein				FC: S
RC1_3996	rfbF	2.22175	2.6597	2.94799	3.98406	glucose-1-phosphate cytidylyltransferase	Starch and sucrose metabolism	bactNOG09034	Glucose-1-Phosphate cytidylyltransferase	FC: M
RC1_3997		2.22175	2.6597	2.94799	3.98406	methyltransferase	Starch and sucrose metabolism	COG0500	SAM-dependent methyltransferases	FC: Q		COG CHANGE I STICK WITH 3.0
RC1_3998				1.72573	2.66301	FkbM family methyltransferase		NOG74520	Methyltransferase FkbM family	FC: R
RC1_3999		2.0548	2.92891	3.51218	4.78941	signal transduction histidine kinase		COG3920	Signal transduction histidine kinase	FC: T		COG CHANGE I STICK WITH 3.0
RC1_4000		1.78563	2.12558	2.5535	5.14899	polysaccharide biosynthesis protein		aproNOG21779	Polysaccharide biosynthesis protein	FC: M		COG CHANGE
RC1_4002	wcaJ		1.5131	2.13613		colanic acid biosynthesis glycosyl transferase WcaI		COG2148	Sugar transferases involved in lipopolysaccharide synthesis	FC: M
RC1_4035	cydB		-1.58593	-1.5297		cydB; cytochrome D ubiquinol oxidase subunit II				FC: C
RC1_4036			-1.58413		-1.65847	cytochrome D ubiquinol oxidase, subunit I				FC: C
RC1_4049	nodT			-1.61642	-2.7492	RND efflux system, outer membrane lipoprotein, NodT		aproNOG28673	RND efflux system, outer membrane lipoprotein, NodT	FC: M
RC1_4050	emrA			-1.83939	-2.67967	multidrug resistance protein A		aproNOG06605	secretion protein, HlyD	FC: V
RC1_4051	emrB		-1.63398	-1.98179	-2.9909	multidrug resistance protein B		aproNOG01226	drug resistance transporter, EmrB QacA subfamily	FC: P
RC1_4052		-1.64046	-1.83911	-2.14978	-1.96404	hypothetical protein		aproNOG04218	Oxidoreductase	FC: R
RC1_4053		-1.86649	-2.15196	-1.79945	-1.75694	esterase		COG0657	Esterase/lipase	FC: I
RC1_4087	rlpA			1.50604	1.80288	rlpA; rare lipoprotein A; K03642 rare lipoprotein A				FC: M
RC1_4088				1.50342	1.95047	dipeptidyl anminopeptidase				FC: E
RC1_4096					3.56746	hypothetical protein		NA	NA	NA
RC1_4106					-2.07364	hypothetical protein		NA	NA	NA
RC1_4114					-1.99806	hypothetical protein		NA	NA	NA
RC1_4125		2.39875	1.84764			secretin and TonB N terminus short domain-containing protein		COG4773	Outer membrane receptor for ferric coprogen and ferric-rhodotorulic acid	FC: P		COG CHANGE I STICK WITH 3.0
RC1_4126		2.61243	2.14608	1.77271		pseudogene		NA	NA	NA

## Sheet: sort in COG
gene		D1	D2	D3	D4	GENE FUNCTION	kegg	COG NUMBER	COG FUNCTION	COG CLASS	COG CLASS FULL
RC1_0119	pdhA	0	0	2.25818	2.90338	pyruvate dehydrogenase E1 component subunit alpha	Citrate cycle (TCA cycle)			FC: C
RC1_0120	pdhB	0	0	2.09335	2.77076		Citrate cycle (TCA cycle)	COG0022	Pyruvate/2-oxoglutarate dehydrogenase complex, dehydrogenase (E1) component, [..]	FC: C
RC1_0121	pdhC	0	0	2.11295	2.76054		Citrate cycle (TCA cycle)			FC: C
RC1_0122	pdhD	0	0	2.12779	2.52752		Citrate cycle (TCA cycle)			FC: C
RC1_0269	adhC	0	0	1.62744	1.55906	alcohol dehydrogenase class III		aproNOG01101	alcohol dehydrogenase	FC: C
RC1_0289	glpQ	0	-2.04721	-1.98356	0	glycerophosphoryl diester phosphodiesterase		aproNOG00127	glycerophosphoryl diester phosphodiesterase	FC: C
RC1_0416	cioB	0	0	0	1.74725	ubiquinol oxidase subunit II		aproNOG00654	cytochrome D ubiquinol oxidase subunit II	FC: C
RC1_0455	napF	0	0	0	2.48551	ferredoxin-type protein Na PF		aproNOG18680	ferredoxin-type protein napF	FC: C
RC1_0457	napA	0	0	0	2.48551	nitrate reductase catalytic subunit	Nitrogen metabolism	aproNOG00808	Formate dehydrogenase Alpha subunit	FC: C
RC1_0528		0	0	0	1.77659	oxidoreductase		COG1032	Fe-S oxidoreductase	FC: C
RC1_0780	coxB	2.25789	2.29542	2.34049	3.41597	Cytochrome c oxidase subunit II	Nitrogen metabolism	COG1622	Heme/copper-type cytochrome/quinol oxidases, subunit 2	FC: C	COG CHANGE I STICK WITH 3.0
RC1_0781	coxA	0	0	0	2.54492	cytochrome c oxidase subunit I	Nitrogen metabolism	COG0843	Heme/copper-type cytochrome/quinol oxidases, subunit 1	FC: C
RC1_1074	coxM	2.35844	3.12277	3.67437	3.72744	carbon monoxide dehydrogenase		COG1319	Aerobic-type carbon monoxide dehydrogenase, middle subunit CoxM/CutM homologs	FC: C
RC1_1075	coxL	2.03043	2.67652	3.53591	4.08481	carbon monoxide dehydrogenase		COG1529	Aerobic-type carbon monoxide dehydrogenase, large subunit CoxL/CutL homologs	FC: C
RC1_1076	coxS	0	0	0	1.6943			COG1529	Aerobic-type carbon monoxide dehydrogenase, large subunit CoxL/CutL homologs	FC: C
RC1_1106		0	0	-1.54997	-1.54367			COG2080	Aerobic-type carbon monoxide dehydrogenase, small subunit CoxS/CutS homologs	FC: C
RC1_1187		0	0	-1.64865	0	NADH dehydrogenase				FC: C
RC1_1419	hyfC	0	0	0	-1.67765	hydrogenase-4 component C			NADH dehydrogenase	FC: C
RC1_1420	,hyfB	0	0	0	-1.67765	hydrogenase 4 subunit B				FC: C
RC1_1936	wrbA	0	2.11824	2.23671	0	flavoprotein WrbA		aproNOG04448	NADPH, quinone oxidoreductase	FC: C	COG CHANGE
RC1_2102	c552	0	0	1.55565	0	cytochrome c2 iso-2				FC: C
RC1_2176	fpr	0	0	0	-1.59546	ferredoxin--NADP reductase				FC: C
RC1_2179	cysI	-1.73506	-1.56976	-1.62368	-3.44285	sulfite reductase		aproNOG03100	Sulfite reductase	FC: C	COG CHANGE
RC1_2445		0	0	0	1.86799	rieske iron-sulfur protein (				FC: C
RC1_2649		0	0	0	1.84199	zinc-type alcohol dehydrogenase		aproNOG01805	Alcohol dehydrogenase	FC: C	COG CHANGE
RC1_2686	aceA	-2.76092	-2.31056	-1.62715	-3.83859	isocitrate lyase	The net result of the glyoxylate cycle is therefore the production of glucose from fatty acids. By diverting isocitrate from the TCA cycle, the actions of ICL and malate synthase in the glyoxylate cycle result in the net assimilation of carbon from 2-carbon compounds.[10] Thus, while the TCA cycle yields no net carbon assimilation, the glyoxylate cycle generates intermediates that can be used to …	COG2224	Isocitrate lyase	FC: C
RC1_2701	morB	0	0	0	-1.81002	morphinone reductase		COG1902	NADH:flavin oxidoreductases, Old Yellow Enzyme family	FC: C
RC1_2742		0	0	0	1.68105	oxidoreductase, zinc-binding dehydrogenase family				FC: C
RC1_2764		0	0	0	-1.86064	acetyltransferase; K09181 hypothetical protein			CoA-binding domain protein	FC: C
RC1_2887		0	0	-2.00051	0	glycerophosphoryl diester phosphodiesterase	Lipid metabolism	aproNOG19613	glycerophosphoryl diester phosphodiesterase	FC: C
RC1_3239	calB	0	0	0	2.46705	coniferyl aldehyde dehydrogenase	This enzyme belongs to the family of oxidoreductases, specifically those acting on the aldehyde or oxo group of donor with NAD+ or NADP+ as acceptor	aproNOG01882	Aldehyde dehydrogenase	FC: C
RC1_3257		0	0	1.71201	2.48735	alpha-methylacyl-CoA racemase		COG1804	Predicted acyl-CoA transferases/carnitine dehydratase	FC: C
RC1_3260	tme	0	0	0	-1.50779	tme; malic enzyme				FC: C
RC1_3354		0	0	0	1.69555	oxidoreductase, aldolase				FC: C
RC1_3506		0	0	0	1.99416	L-lactate dehydrogenase		COG0039	Malate/lactate dehydrogenases	FC: C
RC1_3696	fixB	0	1.53294	0	1.60254	fixB; Electron transfer flavoprotein subunit alpha, FixB				FC: C
RC1_3981		0	0	0	-2.00089	cytochrome c2 iso-1		COG3474	Cytochrome c2	FC: C
RC1_3983		0	0	0	1.64486	FAD dependent oxidoreductase		COG0579	Predicted dehydrogenase	FC: C	COG CHANGE
RC1_4035	cydB	0	-1.58593	-1.5297	0	cydB; cytochrome D ubiquinol oxidase subunit II				FC: C
RC1_4036		0	-1.58413	0	-1.65847	cytochrome D ubiquinol oxidase, subunit I				FC: C
RC1_0423		0	0	0	-1.61461	camphor resistance protein CrcB		aproNOG22447	camphor resistance protein CrcB	FC: D
RC1_0614	ftsW,	0	0	0	-1.85368	cell division protein FtsW;		aproNOG02463	cell division protein	FC: D
RC1_0264		0	0	0	-1.66564	Serine carboxypeptidase, putative		COG2939	Carboxypeptidase C (cathepsin A)	FC: E
RC1_0558		0	0	-1.92089	0	amidinotransferase		aproNOG01354		FC: E
RC1_0748	bioF	0	0	0	-1.63727	bioF; 8-amino-7-oxononanoate synthase				FC: E
RC1_0762	ald	1.51937	2.63248	1.64507	4.04754	alanine dehydrogenase	Alanine, aspartate and glutamate metabolism	COG0686	Alanine dehydrogenase	FC: E
RC1_1016		0	-1.54778	-1.64077	-2.28255	diaminopimelate decarboxylase	Lysine biosynthesis	COG0019	Diaminopimelate decarboxylase	FC: E
RC1_1306		0	0	0	-1.84206	class I and II aminotransferase				FC: E	COG CHANGE I STICK WITH 3.0
RC1_1469		0	-1.55237	-1.62634	-1.85092	omega-amino acid:pyruvate aminotransferase (				FC: E
RC1_1513		0	0	0	1.64225	amino acid permease				FC: E
RC1_1588	alkJ	0	1.67681	1.98309	3.21719	alcohol dehydrogenase (acceptor)	Phosphonate and phosphinate metabolism	COG2303	Choline dehydrogenase and related flavoproteins	FC: E
RC1_1717		0	0	0	-1.66972	lysine			decarboxylase	FC: E
RC1_1788	serC	0	0	0	-1.56361	phosphoserine aminotransferase				FC: E
RC1_1880	aatA	0	0	0	-1.77223	aspartate aminotransferase A				FC: E
RC1_1891	ilvE	0	0	-1.51064	-3.01079	branched-chain amino acid aminotransferase	The biological function of branched chain aminotransferases is to catalyse the synthesis of the branched chain amino acids leucine, isoleucine, and valine	COG0115	Branched-chain amino acid aminotransferase/4-amino-4-deoxychorismate lyase	FC: E
RC1_1969	leuA	0	0	0	2.26099	2-isopropylmalate synthase		COG0119	Isopropylmalate/homocitrate/citramalate synthases	FC: E
RC1_1973	ilvC	-1.96854	-1.80897	0	-2.64416	ketol-acid reductoisomerase		COG0059	Ketol-acid reductoisomerase	FC: E
RC1_1974	ilvH	-2.06077	-1.79062	0	-2.59445	acetolactate synthase small subunit		COG0440	Acetolactate synthase, small (regulatory) subunit	FC: E
RC1_1975	ilvI	-2.00018	-1.8206	0	-2.55976	acetolactate synthase large subunit		COG0028	Thiamine pyrophosphate-requiring enzymes [acetolactate synthase, pyruvate dehydrogenase [..]	FC: E
RC1_2333	leuC	0	0	0	-1.65344	3-isopropylmalate dehydratase large subunit (				FC: E
RC1_2508	,maiA	0	0	0	2.63685	maleylacetoacetate isomerase	Tyrosine metabolism, organism-specific biosystem (from KEGG)	aproNOG03943	Maleylacetoacetate isomerase	FC: E	COG CHANGE I STICK WITH 3.0
RC1_2593		-1.6071	-2.03576	-2.47462	-2.79448	hypothetical protein		COG5425	Usg protein, probable subunit of phosphoribosylanthranilate isomerase	FC: E
RC1_2706		0	0	0	2.67913	sodium/solute symporter		COG0591	Na+/proline symporter	FC: E	COG CHANGE I STICK WITH 3.0
RC1_2776		0	0	0	-1.97061	cyclase, putative			Catalyzes the hydrolysis of N-formyl-L-kynurenine to L- kynurenine	FC: E
RC1_2780		0	0	0	2.07354	Tryptophan 2,3-dioxygenase	Tryptophan metabolism	aproNOG01658	Catalyzes the oxidative cleavage of the L-tryptophan (L- Trp) pyrrole ring (By similarity)	FC: E
RC1_3009	ldc	0	0	0	-1.69561	lysine (EC:4.1.1.17 4.1.1.18); K01581 ornithine decarboxylase				FC: E
RC1_3102	thiO	0	-1.74791	-1.87578	0					FC: E
RC1_3193	gltB	-2.21664	-1.91119	-1.69875	-1.72003	glutamate synthase, large subunit	Alanine, aspartate and glutamate metabolism	COG0067	Glutamate synthase domain 1	FC: E
RC1_3195	gltD	-2.4584	-2.19614	0	-1.96494	putative oxidoreductase	Alanine, aspartate and glutamate metabolism	COG0493	NADPH-dependent glutamate synthase beta chain and related oxidoreductases	FC: E
RC1_3296	hisH	0	-1.52259	-1.50455	-2.0127	imidazole glycerol phosphate synthase subunit HisH	Histidine metabolism	aproNOG03118	IGPS catalyzes the conversion of PRFAR and glutamine to IGP, AICAR and glutamate	FC: E
RC1_3343	hppD	0	0	0	3.53955	4-hydroxyphenylpyruvate dioxygenase	Phenylalanine metabolism,	COG3185	4-hydroxyphenylpyruvate dioxygenase and related hemolysins	FC: E
RC1_3346	phhA	1.84744	2.9026	2.66875	4.15899	phenylalanine-4-hydroxylase	Phenylalanine metabolism,	COG3186	Phenylalanine-4-hydroxylase	FC: E
RC1_3642	thrC	0	0	0	-1.55893	threonine synthase				FC: E
RC1_3933	asd	0	0	0	-1.62098	asd; aspartate-semialdehyde dehydrogenase			Catalyzes the NADPH-dependent formation of L-aspartate- semialdehyde	FC: E
RC1_3961	leuD	0	0	0	-2.08157	3-isopropylmalate dehydratase small subunit	Valine, leucine and isoleucine biosynthesis	COG0066	3-isopropylmalate dehydratase small subunit	FC: E
RC1_3962	leuB	-1.6226	-1.53296	0	-2.10721	3-isopropylmalate dehydrogenase	Valine, leucine and isoleucine biosynthesis	aproNOG02077	Catalyzes the oxidation of 3-carboxy-2-hydroxy-4- methylpentanoate (3-isopropylmalate)	FC: E
RC1_4088		0	0	1.50342	1.95047	dipeptidyl anminopeptidase				FC: E
RC1_0137	purU	0	-1.69031	-1.5421	-3.06862	formyltetrahydrofolate deformylase	Glyoxylate and dicarboxylate metabolism, One carbon pool by folate	COG0788	Formyltetrahydrofolate hydrolase	FC: F
RC1_0155	guaB	0	0	0	-1.67526	inosine-5'-monophosphate dehydrogenase	Purine metabolism	aproNOG01147	Catalyzes the conversion of inosine 5-phosphate (IMP) to xanthosine 5-phosphate (XMP)	FC: F
RC1_0252	cpdB	0	0	-1.57938	-2.36827	nucleoside 2-deoxyribosyltransferase, 2',3'-cyclic-nucleotide 2'-phosphodiesterase	Purine metabolism	COG0737	5'-nucleotidase/2',3'-cyclic phosphodiesterase and related esterases	FC: F
RC1_0253		0	0	-1.57938	-2.36827	nucleoside 2-deoxyribosyltransferase		COG3613	Nucleoside 2-deoxyribosyltransferase	FC: F
RC1_1524	pyrB	0	0	0	-2.23994	aspartate carbamoyltransferase	Pyrimidine metabolism	COG0540	Aspartate carbamoyltransferase, catalytic chain	FC: F
RC1_1525	pyrC%27	0	0	0	-2.09307	dihydroorotase-like protein	Pyrimidine metabolism	COG0044	Dihydroorotase and related cyclic amidohydrolases	FC: F	COG CHANGE I STICK WITH 3.0
RC1_1551	purM	0	0	0	-1.72542	phosphoribosylformylglycinamidine cyclo-ligase,		COG0150	Phosphoribosylaminoimidazole (AIR) synthetase	FC: F
RC1_1552	,purN	0	0	0	-1.72542	phosphoribosylglycinamide formyltransferase		COG0299	Folate-dependent phosphoribosylglycinamide formyltransferase PurN	FC: F
RC1_1850	purE	0	0	0	-1.79784	phosphoribosylaminoimidazole carboxylase catalytic subunit (		COG0041	Phosphoribosylcarboxyaminoimidazole (NCAIR) mutase	FC: F
RC1_1906	prs	0	0	0	-1.77139	ribose-phosphate pyrophosphokinase				FC: F
RC1_2002	thyA	1.52554	0	0	0	thymidylate synthase				FC: F
RC1_2352	purH	0	0	0	-1.87138	purH; bifunctional phosphoribosylaminoimidazolecarboxamide formyltransferase/IMP cyclohydrolase				FC: F
RC1_2690		0	1.73588	1.62658	2.36531	orotate phosphoribosyltransferase	Orotate phosphoribosyltransferase is an enzyme involved in pyrimidine biosynthesis. It catalyzes the formation of orotidine 5'-monophosphate (OMP) from orotate and phosphoribosyl pyrophosphate	COG0461	Orotate phosphoribosyltransferase	FC: F	COG CHANGE I STICK WITH 3.0
RC1_3387	purB	0	0	0	-1.54713	adenylosuccinate lyase				FC: F
RC1_3950		0	0	0	1.58208	hydrolase				FC: F
RC1_0028		0	-1.74792	0	0	glucose/sorbosone dehydrogenase		aproNOG01328	Glucose sorbosone dehydrogenase	FC: G
RC1_0227		0	0	1.94872	2.98521	class II aldolase	Aldolase B also known as fructose-bisphosphate aldolase B or liver-type aldolase is one of three isoenzymes (A, B, and C) of the class I fructose 1,6-bisphosphate aldolase enzyme (EC 4.1.2.13), and plays a key role in both glycolysis and gluconeogenesis.	COG0235	Ribulose-5-phosphate 4-epimerase and related epimerases and aldolases	FC: G
RC1_0251		0	0	0	-1.94231	sugar ABC transporter permease		aproNOG00231	ABC transporter permease protein	FC: G	COG CHANGE
RC1_0396		3.46799	5.36516	5.97488	4.96346	chitinase class II protein		COG3469	Chitinase	FC: G	COG CHANGE I STICK WITH 3.0
RC1_0769		0	0	0	2.34032	phosphoglycerate mutase family protein		COG0406	Fructose-2,6-bisphosphatase	FC: G
RC1_0773		0	0	0	1.95912	hypothetical protein		COG3664	Beta-xylosidase	FC: G
RC1_1412	otsB	1.83675	1.93553	0	1.6094	otsB; trehalose-phosphatase				FC: G
RC1_2350	rpe	0	0	-1.85617	-2.90068	ribulose-phosphate 3-epimerase	Pentose phosphate pathway	COG0036	Pentose-5-phosphate-3-epimerase	FC: G
RC1_2705	lamB	1.52549	1.60311	2.05649	3.01302	maltoporin	Maltoporin-like; The Maltoporin-like channels (LamB porin) form a trimeric structure which facilitate the diffusion of maltodextrins and other sugars across the outer membrane of Gram-negative bacteria.	COG4580	Maltoporin (phage lambda and maltose receptor)	FC: G
RC1_2843		0	0	0	2.80265	major facilitator superfamily transport protein		aproNOG08065	major facilitator superfamily	FC: G	cog change
RC1_3730	malF	1.56826	1.51947	0	2.32956	maltose transport system permease malF	ABC transporters	COG1175	ABC-type sugar transport systems, permease components	FC: G	COG CHANGE I STICK WITH 3.0
RC1_3731	malG	1.69496	0	0	2.25887	maltose transport system permease malG	ABC transporters	COG0395	ABC-type sugar transport system, permease component	FC: G	COG CHANGE I STICK WITH 3.0
RC1_3732	malK	2.12187	1.96478	1.94374	3.37204	maltose	?	COG3839	ABC-type sugar transport systems, ATPase components	FC: G	COG CHANGE I STICK WITH 3.0
RC1_3734		1.84075	2.12918	2.60778	4.20237	sugar ABC transporter periplasmic sugar-binding protein	ABC transporters	COG1653	ABC-type sugar transport system, periplasmic component	FC: G
RC1_3798		0	0	-1.79376	-2.24075	transmembrane transport protein		aproNOG01088	major facilitator superfamily	FC: G
RC1_3887	gcd	2.02393	1.81066	1.70092	2.20792	quinoprotein glucose dehydrogenase		COG4993	Glucose dehydrogenase	FC: G
RC1_0819		0	0	0	-1.67884	ABC transporter permease		COG1682	ABC-type polysaccharide/polyol phosphate export systems, permease component	FC: G, M	COG CHANGE
RC1_0820		0	0	0	-1.67884	ABC transporter ATP-binding protein		COG1134	ABC-type polysaccharide/polyol phosphate transport system, ATPase component	FC: G, M	COG CHANGE
RC1_3991		3.83271	4.00628	4.3937	5.63335	UDP-glucose 4-epimerase		COG0451	Nucleoside-diphosphate-sugar epimerases	FC: G, M	COG CHANGE I STICK WITH 3.0
RC1_3992		2.5674	2.42929	2.81332	3.59529	NAD dependent epimerase		COG0451	Nucleoside-diphosphate-sugar epimerases	FC: G, M
RC1_0282	bchJ	0	0	0	-1.52637			NOG70320	Bacteriochlorophyll 4-vinyl reductase	FC: H
RC1_0584	pdxH	0	0	0	-1.57998	pyridoxamine 5'-phosphate oxidase		aproNOG01769		FC: H
RC1_0786	moeA	0	-2.13904	-2.72214	-2.33103	molybdopterin biosynthesis protein MoeA	MoeA; MoeA family. Members of this family are involved in biosynthesis of the molybdenum cofactor (MoCF), an essential cofactor of a diverse group of redox enzymes. MoCF biosynthesis is an evolutionarily conserved pathway present in eubacteria, archaea	COG0303	Molybdopterin biosynthesis enzyme	FC: H	COG CHANGE I STICK WITH 3.0
RC1_1989	folA	0	0	0	-2.60434	dihydrofolate reductase		aproNOG16390	Key enzyme in folate metabolism. Catalyzes an essential reaction for de novo glycine	FC: H
RC1_2091	crtE	0	0	-1.63637	0	geranyltranstransferase				FC: H
RC1_2177	cysG	-2.25917	-1.57102	0	-3.32368	siroheme synthase		COG0007	Uroporphyrinogen-III methylase	FC: H
RC1_2370	cobS	0	-1.55367	0	0	cobalamin 5'-phosphate synthase				FC: H	COG CHANGE I STICK WITH 3.0
RC1_2990	nadB	0	-2.30803	0	0	L-aspartate oxidase	Amino acid metabolism	aproNOG01804	L-aspartate oxidase	FC: H	COG CHANGE I STICK WITH 3.0
RC1_2991	nadC	0	-2.11933	-2.65849	-1.66059	nicotinate-nucleotide pyrophosphorylase	Metabolism of cofactors and vitamins	aproNOG01670		FC: H
RC1_2997		0	0	0	1.50881	pterin-4-alpha-carbinolamine dehydratase				FC: H
RC1_3100	thiG	0	0	0	1.53898					FC: H
RC1_3101	thiS	0	0	0	0					FC: H
RC1_3393		0	0	-1.55897	-2.3623	molybdopterin binding domain-containing protein		aproNOG06859	molybdopterin binding domain	FC: H
RC1_3842	hemN	0	0	2.38196	2.82824	coproporphyrinogen III oxidase	Porphyrin and chlorophyll metabolism	COG0635	Coproporphyrinogen III oxidase and related Fe-S oxidoreductases	FC: H
RC1_3931	pdxY	0	-1.62154	-1.88755	-2.87874	Pyridoxamine kinase	Metabolism of cofactors and vitamins	aproNOG03951	Pyridoxal kinase	FC: H
RC1_3970	thiC	0	1.9237	2.15748	3.97796	thiamine biosynthesis protein ThiC		COG0422	Thiamine biosynthesis protein ThiC	FC: H
RC1_0149		0	1.55455	1.74835	0	AMP-dependent synthetase and ligase		aproNOG00234	Amp-Dependent synthetase and ligase	FC: I	COG CHANGE I STICK WITH 3.0
RC1_0259		0	0	0	1.58311	MaoC-like dehydratase		aproNOG19884	MaoC domain protein dehydratase	FC: I
RC1_0378		0	0	1.59834	2.31775	acyl-CoA dehydrogenase	Fatty acid metabolism	aproNOG04242	acyl-Coa dehydrogenase	FC: I
RC1_0393	alkB	0	1.6771	1.83981	2.12462	alkane 1-monooxygenase	Fatty acid metabolism	aproNOG00348	fatty acid desaturase family protein	FC: I
RC1_0397		0	1.98443	2.36712	3.00666	acetyl-CoA acetyltransferase		COG0183	Acetyl-CoA acetyltransferase	FC: I
RC1_0401	ivd2	0	0	1.90857	1.80245	isovaleryl-CoA dehydrogenase		aproNOG00035	Isovaleryl-CoA dehydrogenase	FC: I
RC1_0417		0	0	1.76178	0	sterol carrier family protein		aproNOG35961	SCP-2 sterol transfer family	FC: I
RC1_0534		0	0	0	1.59466	acyl-CoA dehydrogenase		aproNOG02029	acyl-Coa dehydrogenase	FC: I
RC1_0547		0	0	1.64304	2.0403	peroxisomal bifunctional enzyme	Carbon metabolism	aproNOG00358	3-hydroxyacyl-COA dehydrogenase	FC: I
RC1_0768		0	0	0	2.34032	Myo-inositol-1-phosphate synthase		COG1260	Myo-inositol-1-phosphate synthase	FC: I
RC1_0796		0	0	0	2.51737	phospholipase D		COG1502	Phosphatidylserine/phosphatidylglycerophosphate/cardiolipin synthases and [..]	FC: I
RC1_1018		0	0	0	1.71008	acyl-CoA dehydrogenase				FC: I
RC1_1351		0	0	0	2.36994	diacylglycerol kinase catalytic domain-containing protein		COG1597	Sphingosine kinase and enzymes related to eukaryotic diacylglycerol kinase	FC: I
RC1_1370		0	0	0	-1.88186	acyl-CoA thioester hydrolase, putative		COG1607	Acyl-CoA hydrolase	FC: I
RC1_1632		0	0	1.94389	2.64695	acyl-CoA dehydrogenase		aproNOG01842	acyl-Coa dehydrogenase	FC: I
RC1_1736		0	0	0	2.00968	fatty acid desaturase	Biosynthesis of unsaturated fatty acids	COG1398	Fatty-acid desaturase	FC: I
RC1_1743	fadJ	0	0	1.64694	2.37677	fatty acid oxidation complex alpha subunit		aproNOG00358	3-hydroxyacyl-COA dehydrogenase	FC: I
RC1_1744	fadA	0	1.52485	2.39325	3.07663	3-ketoacyl-CoA thiolase		aproNOG00239	Acetyl-CoA acetyltransferase	FC: I
RC1_1946		1.58489	1.99093	2.39109	3.41049	acyl-CoA dehydrogenase		COG1960	Acyl-CoA dehydrogenases	FC: I
RC1_1947		0	1.90382	2.31573	3.02259	3-hydroxyacyl-CoA dehydrogenase		aproNOG00358	3-hydroxyacyl-COA dehydrogenase	FC: I
RC1_1948	fadA	0	1.75309	2.04786	2.86107	3-ketoacyl-CoA thiolase		aproNOG00349	Beta-ketoadipyl CoA thiolase	FC: I
RC1_2142		0	0	1.67397	2.24205	acyl-CoA dehydrogenase	Fatty acid metabolism	COG1960	Acyl-CoA dehydrogenases	FC: I
RC1_2336	acsA	0	0	1.88329	2.05395	acetyl-coenzyme A synthetase	Pyruvate metabolism	COG0365	Acyl-coenzyme A synthetases/AMP-(fatty) acid ligases	FC: I
RC1_2696		0	0	0	2.24481	AMP-dependent synthetase and ligase	Fatty acid metabolism	aproNOG02197	amp-dependent synthetase and ligase	FC: I
RC1_3030		0	0	1.88232	2.51839	acetyl-CoA synthetase		COG0365	Acyl-coenzyme A synthetases/AMP-(fatty) acid ligases	FC: I
RC1_3098		1.6212	2.07927	2.72327	4.13387	acyl-CoA dehydrogenase	oxidation of the fatty acid by FAD.	COG1960	Acyl-CoA dehydrogenases	FC: I
RC1_3521		0	0	0	1.74266	long-chain acyl-CoA synthetase				FC: I
RC1_3522	fadB1	0	0	0	2.44241	enoyl-CoA hydratase		aproNOG11161	Enoyl-CoA hydratase	FC: I
RC1_3528		-1.56231	0	0	0	MaoC-like dehydratase				FC: I	COG CHANGE I STICK WITH 3.0
RC1_3531		0	1.90825	1.55398	0	acetyl-CoA carboxylase biotin carboxylase subunit				FC: I
RC1_3532		0	1.90825	1.55398	0	enoyl-CoA hydratase				FC: I
RC1_3533		2.46338	2.84658	2.92798	2.9665	acetyl-CoA carboxylase carboxyltransferase,		COG4799	Acetyl-CoA carboxylase, carboxyltransferase component (subunits alpha and beta) [..]	FC: I
RC1_3534		2.46338	2.84658	2.92798	2.9665	acyl-CoA dehydrogenase		COG1960	Acyl-CoA dehydrogenases	FC: I
RC1_3555		0	0	1.5598	1.52668	enoyl-CoA hydratase				FC: I
RC1_3580		0	0	0	-1.86711	MaoC-like dehydratase				FC: I
RC1_3673	lcfA	0	1.56082	0	1.51119	lcfA; long-chain-fatty-acid--CoA ligase				FC: I
RC1_3948		0	1.55581	2.19393	2.86617	acetyl-CoA acetyltransferase		COG0183	Acetyl-CoA acetyltransferase	FC: I
RC1_3949	phbB	0	1.82053	2.2861	2.93446	acetoacetyl-CoA reductase		COG1028	Dehydrogenases with different specificities (related to short-chain alcohol dehydrogenases) [..]	FC: I
RC1_4053		-1.86649	-2.15196	-1.79945	-1.75694	esterase		COG0657	Esterase/lipase	FC: I
RC1_0549		0	0	1.76473	2.16513	oxidoreductase, short chain dehydrogenase		aproNOG04722	Dehydrogenase	FC: I, Q
RC1_3032		0	0	0	1.60656	short chain dehydrogenase;				FC: I, Q
RC1_3527		-1.56231	0	0	0	acyl-CoA synthetase				FC: I, Q
RC1_3530		1.60026	1.84543	1.78028	0	peroxisomal trans-2-enoyl-CoA reductase				FC: I, Q	COG CHANGE I STICK WITH 3.0
RC1_0127		0	0	0	-1.61254	tRNA-dihydrouridine synthase B		aproNOG00621	Trna dihydrouridine synthase	FC: J
RC1_0154	rrmJ	0	0	0	-1.64462	ribosomal RNA large subunit methyltransferase J		aproNOG00053	Specifically methylates the uridine in position 2552 of 23S rRNA at the 2-O position	FC: J
RC1_0156		0	0	0	-1.59781	tRNA and rRNA cytosine-C5-methylase		COG0144	tRNA and rRNA cytosine-C5-methylases	FC: J
RC1_0422		0	0	0	-1.61461	RNA pseudouridine synthase		aproNOG00354	Pseudouridine synthase	FC: J
RC1_0646		0	-1.6994	-1.62633	-2.18879	hypothetical protein		aproNOG01275	mRNA 3-end processing factor	FC: J
RC1_0693	tuf	0	1.67265	0	0	elongation factor Tu		COG0050	GTPases - translation elongation factors	FC: J
RC1_0700	rplL	0	1.61395	1.66686	0	50S ribosomal protein L7		COG0222	Ribosomal protein L7/L12	FC: J
RC1_0706	rpsL	0	1.64504	0	0	30S ribosomal protein S12				FC: J
RC1_0707	rpsG	0	2.11111	0	0	30S ribosomal protein S7		aproNOG09777	One of the primary rRNA binding proteins, it binds directly to 16S rRNA where it nucleates	FC: J
RC1_0709	tuf	0	1.54003	0	0	elongation factor Tu		COG0050	GTPases - translation elongation factors	FC: J
RC1_0734	rpsK	0	1.56016	0	0	30S ribosomal protein S11;				FC: J
RC1_0938	trmU	0	0	0	-1.55077	tRNA (5-methylaminomethyl-2-thiouridylate)-methyltransferase				FC: J
RC1_1531		0	1.52377	0	0	rpmG; 50S ribosomal protein L33		COG0267	Ribosomal protein L33	FC: J
RC1_1573	rpsF,	0	1.69209	0	0			COG0360	Ribosomal protein S6	FC: J
RC1_1574	rpsR	0	1.69209	0	0			COG0238	Ribosomal protein S18	FC: J
RC1_1647	infA	0	0	0	-2.32074	translation initiation factor IF-1		COG0361	Translation initiation factor 1 (IF-1)	FC: J
RC1_1668	glyS	0	0	0	-2.10664	glycyl-tRNA synthetase subunit beta		aproNOG02163	Glycyl-tRNA synthetase beta subunit	FC: J
RC1_1669	glyQ	0	0	0	-2.01655	glycyl-tRNA synthetase subunit alpha		COG0752	Glycyl-tRNA synthetase, alpha subunit	FC: J
RC1_2153	rpmJ	0	1.58379	0	0	50S ribosomal protein L36				FC: J
RC1_2209	trmD	0	2.05894	0	0	tRNA (guanine-N1)-methyltransferase		COG0336	tRNA-(guanine-N1)-methyltransferase	FC: J
RC1_2210	rplS	0	1.5182	0	0	50S ribosomal protein L19		COG0335	Ribosomal protein L19	FC: J
RC1_2312	rpmI	0	1.60301	0	0	50S ribosomal protein L35		COG0291	Ribosomal protein L35	FC: J
RC1_2315	pheS	0	0	0	-1.70686	phenylalanyl-tRNA synthetase subunit alpha				FC: J
RC1_2318	pheT	0	0	-1.6866	-2.23804	phenylalanine tRNA synthetase subunit beta		aproNOG01679	Phenylalanyl-Trna synthetase subunit beta; catalyzes a two-step reaction	FC: J	COG CHANGE I STICK WITH 3.0
RC1_3140	rpmB	0	1.76795	1.621	0					FC: J
RC1_3199		1.83042	2.38982	1.50659	0	ribonuclease D		COG0349	Ribonuclease D	FC: J
RC1_3597		0	0	0	-1.74814	RNA pseudouridine synthase		COG1187	16S rRNA uridine-516 pseudouridylate synthase and related pseudouridylate synthases [..]	FC: J	COG CHANGE I STICK WITH 3.0
RC1_3813		0	-1.83165	-2.10953	-3.07881	metallo-beta-lactamase		COG1236	Predicted exonuclease of the beta-lactamase fold involved in RNA processing	FC: J
RC1_0145		0	0	0	-1.56148	transcriptional regulator, MarR family protein		NOG85258	Transcriptional regulator, MarR family protein	FC: K	COG CHANGE I STICK WITH 3.0
RC1_0443		0	0	0	-1.5496	AsnC family transcriptional regulator		aproNOG15060	Transcriptional regulator	FC: K
RC1_0499		0	0	1.61357	2.04747	hypothetical protein		NOG241937	XRE family transcriptional regulator; PFAM: helix-turn-helix domain protein; KEGG: [..]	FC: K
RC1_0660		0	0	1.88739	2.05005	transcriptional regulator, MarR family protein		COG1846	Transcriptional regulators	FC: K
RC1_0825		0	0	0	-2.15145	DNA-binding protein		aproNOG22334	Family Transcriptional Regulator	FC: K
RC1_0862		0	0	0	3.18032	RNA polymerase sigma-70 factor, ECF family protein		COG1595	DNA-directed RNA polymerase specialized sigma subunit, sigma24 homolog	FC: K	COG CHANGE I STICK WITH 3.0
RC1_1178		0	-2.12552	-3.0286	-4.29405	transcriptional regulator		COG1733	Predicted transcriptional regulators	FC: K
RC1_1312		0	0	-1.63531	-1.73911	GNAT family acetyltransferase				FC: K
RC1_1336	nusB	0	0	0	-1.69103	transcription antitermination protein NusB;				FC: K
RC1_1377		0	0	0	-2.32715	AsnC family transcriptional regulator		COG1522	Transcriptional regulators	FC: K
RC1_1428		0	-1.89073	-2.4865	-2.95666	transcriptional regulator, PadR family protein		aproNOG14369	transcriptional regulator, PadR family	FC: K
RC1_1638		1.74461	1.84756	1.9934	3.71188	RNA polymerase sigma-70 factor, ECF family protein		COG1595	DNA-directed RNA polymerase specialized sigma subunit, sigma24 homolog	FC: K
RC1_1842		0	0	0	2.61608	RNA polymerase sigma-70 factor, ECF family protein		COG1595	DNA-directed RNA polymerase specialized sigma subunit, sigma24 homolog	FC: K	COG CHANGE
RC1_2001		3.15265	2.98068	2.16582	0	RNA polymerase sigma-70 factor; ECF family protein		COG1595	DNA-directed RNA polymerase specialized sigma subunit, sigma24 homolog	FC: K	COG CHANGE I STICK WITH 3.0
RC1_2169		0	0	0	1.67881	RNA polymerase sigma-32 factor		COG0568	DNA-directed RNA polymerase, sigma subunit (sigma70/sigma32)	FC: K
RC1_3072		0	1.63722	0	0	transcriptional regulator, MarR family protein		NOG118868	Marr family protein	FC: K
RC1_3344	lrp	0	1.73096	1.8387	2.09249	leucine-responsive regulatory protein		COG1522	Transcriptional regulators	FC: K
RC1_3526		-2.38923	-1.59065	-1.62257	-2.88351	transcriptional regulator, TetR family protein		COG1309	Transcriptional regulator	FC: K
RC1_3536		0	0	-1.75044	-1.73385	transcriptional regulator, TetR family protein				FC: K
RC1_3650	pspA	0	2.00025	2.98288	3.80198	phage shock protein A		COG1842	Phage shock protein A (IM30), suppresses sigma54-dependent transcription	FC: K	COG CHANGE I STICK WITH 3.0
RC1_3708		-1.51991	-1.84178	-2.08422	-3.46977	transcriptional regulator, LuxR family protein		COG2909	ATP-dependent transcriptional regulator	FC: K
RC1_3729		0	0	0	1.51083	transcriptional regulator, Cro		COG1396	Predicted transcriptional regulators	FC: K	COG CHANGE I STICK WITH 3.0
RC1_3812		0	0	0	2.35648	RNA polymerase sigma-70 factor; ECF family protein		aproNOG26368	RNA polymerase	FC: K
RC1_3846		0	-1.64954	-2.1362	-2.57869	RNA polymerase sigma-70 factor, ECF family protein		COG1595	DNA-directed RNA polymerase specialized sigma subunit, sigma24 homolog	FC: K	COG CHANGE I STICK WITH 3.0
RC1_3964		0	0	0	2.85979	hypothetical protein		proNOG28517	Transcriptional regulator protein	FC: K	COG CHANGE I STICK WITH 3.0
RC1_0603	recN	0	0	0	-1.73672			COG0497	ATPase involved in DNA repair	FC: L
RC1_0787		0	0	-1.56596	-1.89383	DNA polymerase III				FC: L
RC1_1053	uvrA	0	0	0	-2.09342	excinuclease ABC subunit A		aproNOG00747	The UvrABC repair system catalyzes the recognition and processing of DNA lesions. UvrA	FC: L
RC1_1303	recJ	0	0	-1.65861	-1.91129	ssDNA-specific exonuclease RecJ		COG0608	Single-stranded DNA-specific exonuclease	FC: L
RC1_1503		0	0	0	-1.86922	uracil-DNA glycosylase superfamily				FC: L
RC1_1805	ruvB	0	0	-1.50465	-2.3817	Holliday junction ATP-dependent DNA helicase		COG0632	Holliday junction resolvasome, DNA-binding subunit	FC: L	COG CHANGE I STICK WITH 3.0
RC1_1806	ruvA	0	0	-1.50465	-2.3817	Holliday junction DNA helicase RuvA		COG2255	Holliday junction resolvasome, helicase subunit	FC: L
RC1_1992		3.81151	3.97471	3.3428	1.53912	transposase		COG2801	Transposase and inactivated derivatives	FC: L	COG CHANGE I STICK WITH 3.0
RC1_2123	rhrA	0	0	0	-1.58893	RNA helicase RhrA				FC: L
RC1_2393	hupB	0	0	0	-2.30582	DNA-binding protein HupB		COG0776	Bacterial nucleoid DNA-binding protein	FC: L	COG CHANGE I STICK WITH 3.0
RC1_3173	ccrM	0	0	0	-1.5043					FC: L
RC1_3487		0	0	0	-1.54415	CRISPR-associated protein		NOG69654	Crispr-Associated protein	FC: L	COG CHANGE I STICK WITH 3.0
RC1_3488	cas1	0	0	0	-1.99015	cas1; CRISPR-associated protein Cas1		COG1518	Uncharacterized protein predicted to be involved in DNA repair	FC: L	COG CHANGE I STICK WITH 3.0
RC1_3598		0	0	0	-1.74814	methyltransferase		COG0742	N6-adenine-specific methylase	FC: L
RC1_3955		0	1.81776	0	2.17999	Uracil DNA glycosylase superfamily protein		aproNOG00126	Phage SPO1 DNA polymerase-related protein	FC: L
RC1_0172	manC	0	0	0	1.66457	mannose-1-phosphate guanylyltransferase		aproNOG01805	Mannose-1-phosphate guanylyltransferase, mannose-6-phosphate isomerase	FC: M
RC1_0243		0	0	1.95759	1.98854	polysaccharide pyruvyl transferase superfamily		aproNOG29765	Polysaccharide pyruvyl transferase	FC: M
RC1_0463		0	0	0	-2.40029	tonB-dependent outer membrane receptor		aproNOG05441	Oar-like outer membrane protein protein	FC: M
RC1_0517		0	0	-1.55733	0	glycosyl transferase family protein		aproNOG14074		FC: M
RC1_0518	wsp	0	0	-1.61707	0	wsp; surface protein				FC: M	COG CHANGE I STICK WITH 3.0
RC1_0526	galE	1.54985	0	0	1.86675	UDP-glucose 4-epimerase		COG0451	Nucleoside-diphosphate-sugar epimerases	FC: M
RC1_0527	rfbE	1.69387	0	1.51481	1.98865	CDP-paratose 2-epimerase		COG0451	Nucleoside-diphosphate-sugar epimerases	FC: M	COG CHANGE
RC1_0529		0	0	0	1.77659	glycoside hydrolase family protein		COG0438	Glycosyltransferase	FC: M
RC1_0538		0	0	0	-1.97093	glycosyl transferase family protein		aproNOG03814	Glycosyl transferase family	FC: M
RC1_0605	lpxC	-1.62917	-2.01607	-1.91846	-1.86608	UDP-3-O-[3-hydroxymyristoyl] N-acetylglucosamine deacetylase	Lipopolysaccharide biosynthesis	aproNOG00883	Involved in the biosynthesis of lipid A, a phosphorylated glycolipid that anchors the	FC: M
RC1_0610	murB,	0	0	0	-1.82061	UDP-N-acetylenolpyruvoylglucosamine reductase		aproNOG01353	Cell wall formation (By similarity)	FC: M
RC1_0612	murC	0	0	0	-1.82061	UDP-N-acetylmuramate--L-alanine ligase		aproNOG00163	Cell wall formation (By similarity)	FC: M
RC1_0613	murG	0	0	0	-1.85368	undecaprenyldiphospho-muramoylpentapeptide beta-N-acetylglucosaminyltransferase		aproNOG03246		FC: M
RC1_0615	murD,	0	0	0	-1.85368	UDP-N-acetylmuramoyl-L-alanyl-D-glutamate synthetase		aproNOG00310	Cell wall formation	FC: M
RC1_0616	mraY	0	0	-1.60922	-2.06527	phospho-N-acetylmuramoyl-pentapeptide-transferase	Peptidoglycan biosynthesis	aproNOG00484	First step of the lipid cycle reactions in the biosynthesis of the cell wall peptidoglycan	FC: M
RC1_0617	murF	0	0	0	-1.58875	UDP-N-acetylmuramoyl-tripeptide--D-alanyl-D-alanine ligase				FC: M
RC1_0618	murE	0	0	0	-1.74779	UDP-N-acetylmuramoylalanyl-D-glutamate--2,6-diaminopimelate ligase				FC: M
RC1_0740		1.69245	0	0	0	heat resistant agglutinin 1				FC: M
RC1_0771		0	0	0	1.95912	glucose-1-phosphate thymidylyltransferase		COG1209	dTDP-glucose pyrophosphorylase	FC: M
RC1_0854		0	0	1.52798	1.71441	hypothetical protein				FC: M
RC1_0857	lrgB	0	0	-1.50218	-1.69223	lrgB; LrgB-like family				FC: M
RC1_1065	omp	0	0	0	2.24827	17 kDa surface antigen family protein		COG4520	Surface antigen	FC: M
RC1_1165	mltB	0	0	0	-1.5157	membrane-bound lytic murein transglycosylase B				FC: M
RC1_1410		1.98799	1.80519	1.61653	2.36534	polysaccharide biosynthesis	pepcterm_export; putative polysaccharide export protein, PEP-CTERM sytem-associated	COG1596	Periplasmic protein involved in polysaccharide export	FC: M
RC1_1576	cfa	0	0	0	1.62638	cyclopropane-fatty-acyl-phospholipid synthase		COG2230	Cyclopropane fatty acid synthase and related methyltransferases	FC: M
RC1_1609	amiB	0	0	-1.67588	-2.64915	N-acetylmuramoyl-L-alanine amidase		aproNOG03217	N-acetylmuramoyl-L-alanine amidase	FC: M
RC1_1964	rodA	0	0	0	-1.53093	rod shape-determining protein RodA				FC: M
RC1_1965	mrdA,	0	0	0	0	penicillin-binding protein 2				FC: M
RC1_2246		0	1.86139	1.98723	0	polysaccharide biosynthesis protein		bactNOG03962	Polysaccharide biosynthesis protein	FC: M
RC1_2302		0	0	0	1.57446	sulfolipid (UDP-sulfoquinovose) biosynthesis protein		COG0451	Nucleoside-diphosphate-sugar epimerases	FC: M
RC1_2529		0	0	0	2.63516	glycosyl transferase family protein	Glycosyltransferases (abbre. GTFs, Gtfs) are enzymes (EC 2.4) that are responsible for the biosynthesis of disaccharides, oligosaccharides and polysaccharides. They catalyse the transfer of monosaccharide moieties from activated nucleotide sugar (also known as the "glycosyl donor") to a glycosyl acceptor molecule, usually an alcohol.	COG0463	Glycosyltransferases involved in cell wall biogenesis	FC: M
RC1_2533	exoP	1.7832	2.02002	2.41818	3.29231	succinoglycan biosynthesis transport protein ExoP		COG3206	Uncharacterized protein involved in exopolysaccharide biosynthesis	FC: M
RC1_2536		0	0	0	1.89559	glycoside hydrolase family protein,		COG0438	Glycosyltransferase	FC: M
RC1_2537		0	0	0	1.89559	glycoside hydrolase family protein,		COG0438	Glycosyltransferase	FC: M
RC1_2543	rfbP	3.41465	3.52143	3.34703	2.74518	undecaprenyl-phosphate galactose phosphotransferase		aproNOG10298	exopolysaccharide production protein	FC: M	cog change
RC1_2571		1.85856	2.0935	2.42679	3.24386	glycosyl transferase family protein		aproNOG24008	no description available	FC: M	cog change
RC1_2585	ompA	0	0	0	2.33222	outer membrane protein OmpA	OmpA; Outer membrane protein and related peptidoglycan-associated (lipo)proteins [Cell envelope biogenesis, outer membrane]	COG2885	Outer membrane protein and related peptidoglycan-associated (lipo)proteins	FC: M	COG CHANGE I STICK WITH 3.0
RC1_2700		0	0	0	-2.56273	penicillin-binding protein		aproNOG02147	penicillin-binding protein 1A	FC: M
RC1_3460	amiB	0	0	-1.59652	-2.12496	N-acetylmuramoyl-L-alanine amidase		aproNOG01246	N-acetylmuramoyl-L-alanine amidase	FC: M	COG CHANGE I STICK WITH 3.0
RC1_3616	omp	0	-2.51486	-2.81609	-2.23974	17 kDa surface antigen family protein		aproNOG31371	17 kDa surface antigen	FC: M
RC1_3797		0	0	0	-3.07164	sugar isomerase		aproNOG02253	Predicted sugar phosphate isomerase involved in capsule formation	FC: M	COG CHANGE I STICK WITH 3.0
RC1_3821		0	0	-2.02852	-1.82385	Outer membrane efflux protein		aproNOG13197	Outer membrane efflux protein	FC: M
RC1_3987		2.24696	2.80966	3.03323	3.26112	dTDP-4-dehydrorhamnose 3,5-epimerase		COG1898	dTDP-4-dehydrorhamnose 3,5-epimerase and related enzymes	FC: M
RC1_3988	rfbF	2.86947	3.01265	3.83863	4.50971	glucose-1-phosphate cytidylyltransferase		bactNOG02598	Glucose-1-Phosphate cytidylyltransferase	FC: M
RC1_3989		1.73717	1.84264	1.75591	2.75547	polysaccharide biosynthesis protein		aproNOG21779	Polysaccharide biosynthesis protein	FC: M	COG CHANGE
RC1_3994		1.61614	0	0	0	glycosyl transferase family protein		COG0463	Glycosyltransferases involved in cell wall biogenesis	FC: M
RC1_3996	rfbF	2.22175	2.6597	2.94799	3.98406	glucose-1-phosphate cytidylyltransferase	Starch and sucrose metabolism	bactNOG09034	Glucose-1-Phosphate cytidylyltransferase	FC: M
RC1_4000		1.78563	2.12558	2.5535	5.14899	polysaccharide biosynthesis protein		aproNOG21779	Polysaccharide biosynthesis protein	FC: M	COG CHANGE
RC1_4002	wcaJ	0	1.5131	2.13613	0	colanic acid biosynthesis glycosyl transferase WcaI		COG2148	Sugar transferases involved in lipopolysaccharide synthesis	FC: M
RC1_4049	nodT	0	0	-1.61642	-2.7492	RND efflux system, outer membrane lipoprotein, NodT		aproNOG28673	RND efflux system, outer membrane lipoprotein, NodT	FC: M
RC1_4087	rlpA	0	0	1.50604	1.80288	rlpA; rare lipoprotein A; K03642 rare lipoprotein A				FC: M
RC1_0185	fliL	0	0	1.51102	0					FC: N
RC1_0186	fliM	0	0	1.64418	0			COG1868	Flagellar motor switch protein	FC: N
RC1_0196	flgC	0	0	1.88754	1.74435	flagellar basal-body rod protein FlgC				FC: N
RC1_0197	flgB	0	0	1.63799	0	flagellar basal-body rod protein FlgB		COG1815	Flagellar basal body protein	FC: N
RC1_0205	flaB	0	0	1.88872	0	flagellin protein FlaB				FC: N
RC1_0793	fliN	0	0	0	-1.55147	flagellar motor switch protein FliN				FC: N
RC1_1008	,motB	0	0	0	-1.67577	motB; chemotaxis MotB protein; K02557 chemotaxis protein MotB		COG1360	Flagellar motor protein	FC: N
RC1_1009		0	0	0	-1.67577	protein MotA; K02556 chemotaxis protein MotA		COG1291	Flagellar motor component	FC: N
RC1_3758	flgE	0	0	1.55786	0	flagellar hook protein FlgE		COG1749	Flagellar hook protein FlgE	FC: N
RC1_0638		0	0	0	1.88642	hypothetical protein		aproNOG14233	allkyl hydroperoxide reductase Thiol specific antioxidant Mal allergen	FC: O
RC1_1218		0	0	3.0609	5.15724	isoprenylcysteine carboxyl methyltransferase		COG2020	Putative protein-S-isoprenylcysteine methyltransferase	FC: O
RC1_1269		0	0	0	2.34605	Isoprenylcysteine carboxyl methyltransferase (ICMT) family	Isoprenylcysteine carboxyl methyltransferase (Icmt) is the only known prenylcysteine protein-dependant methyltransferase and plays a critical role in the posttranslational modification of prenylated proteins (Bergo et al. 2000)	aproNOG06287	Isoprenylcysteine carboxyl methyltransferase	FC: O	COG CHANGE I STICK WITH 3.0
RC1_1386		0	0	1.6554	1.98197	peptidyl-prolyl cis-trans isomerase family protein				FC: O
RC1_1583	radA	0	0	-1.74217	-1.86747	DNA repair protein RadA				FC: O	COG CHANGE I STICK WITH 3.0
RC1_2156	degP	0	0	0	1.94396	periplasmic serine protease, Do		COG0265	Trypsin-like serine proteases, typically periplasmic, contain C-terminal PDZ domain [..]	FC: O
RC1_2171	ohr	0	0	0	2.56431	organic hydroperoxide resistance protein		COG1764	Predicted redox protein, regulator of disulfide bond formation	FC: O
RC1_2592	glnD	0	0	0	-1.80274	PII uridylyl-transferase				FC: O
RC1_2594	groS	2.20523	2.98772	3.76879	3.73898	chaperonin GroS		COG0234	Co-chaperonin GroES (HSP10)	FC: O
RC1_2595	groL	2.27058	3.10141	4.07776	4.05538	chaperonin GroL	RNA degradation	COG0459	Chaperonin GroEL (HSP60 family)	FC: O
RC1_2704		0	0	0	2.07311	cytochrome oxidase assembly protein		aproNOG03637	Catalyzes the oxidation of the C8 methyl side group on heme O porphyrin ring into a formy	FC: O
RC1_3194		-2.21454	-1.97338	-1.91382	-1.96216	glutathione S-transferase	Alanine, aspartate and glutamate metabolism	COG0625	Glutathione S-transferase	FC: O
RC1_3643		0	0	0	-1.77714	Peptidase, M16 family				FC: O
RC1_0026		2.94096	4.39643	2.92421	2.58263	phosphodiesterase	Folate biosynthesis	aproNOG08176	Alkaline phosphatase	FC: P
RC1_0278		0	0	1.51479	1.70078	TonB-dependent receptor		COG1629	Outer membrane receptor proteins, mostly Fe transport	FC: P
RC1_0306		0	0	1.64773	0	TonB dependent receptor		COG1629	Outer membrane receptor proteins, mostly Fe transport	FC: P
RC1_0333	fepA	0	0	3.19984	3.47943	outer membrane receptor FepA		COG4771	Outer membrane receptor for ferrienterochelin and colicins	FC: P
RC1_0402		0	0	0	-2.05456	TonB dependent receptor		COG1629	Outer membrane receptor proteins, mostly Fe transport	FC: P
RC1_0403		4.82592	5.08438	5.02641	3.28022	TonB dependent receptor		COG1629	Outer membrane receptor proteins, mostly Fe transport	FC: P
RC1_0456	napD	0	0	0	2.48551	NapD protein		aproNOG25977	NapD protein	FC: P	COG CHANGE
RC1_0467		0	0	0	1.86968	NAD-binding flavodoxin		aproNOG06712	Component of the sulfite reductase complex that catalyzes the 6-electron reduction	FC: P
RC1_0502	nhaP	0	0	0	-1.9607	Na+/H+ antiporter NhaP		aproNOG04077	Na H antiporter	FC: P
RC1_0580		0	0	0	-2.12579	TonB-dependent receptor		aproNOG00183	TonB-dependent receptor	FC: P
RC1_0585		0	0	0	-1.8081	cation efflux family protei		aproNOG03080	cation diffusion facilitator family transporter	FC: P	COG CHANGE I STICK WITH 3.0
RC1_0806		0	0	-1.56863	-2.01702	TonB dependent receptor		COG1629	Outer membrane receptor proteins, mostly Fe transport	FC: P
RC1_1875	dps	0	0	0	3.8287	Dps; DNA-binding ferritin-like protein (oxidative damage protectant) [Inorganic ion transport and metabolism]		COG0783	DNA-binding ferritin-like protein (oxidative damage protectant)	FC: P
RC1_2172	kat	0	0	0	2.64788	catalase		COG0753	Catalase	FC: P	COG CHANGE
RC1_2181	cysH	-1.73506	-1.56976	-1.62368	-3.44285	phosphoadenosine phosphosulfate reductase		aproNOG03159	Reduction of activated sulfate into sulfite (By similarity)	FC: P	COG CHANGE
RC1_2182	cysD	-1.66535	0	-1.70811	-3.19525	sulfate adenylyltransferase subunit 2		aproNOG00444	sulfate adenylyltransferase subunit 2	FC: P
RC1_2183	cysNC	-1.66535	0	-1.70811	-3.19525	bifunctional protein CysN		COG2895	GTPases - Sulfate adenylate transferase subunit 1	FC: P
RC1_2397		0	0	0	1.53715	FAD-binding monooxygenase				FC: P
RC1_2443		0	0	0	1.63818	sodium/hydrogen exchanger family protein				FC: P
RC1_2558	fur	0	0	0	1.6585	ferric uptake regulation protein		COG0735	Fe2+/Zn2+ uptake regulation proteins	FC: P
RC1_2689		0	0	0	3.0006	manganese containing catalase		COG3546	Mn-containing catalase	FC: P
RC1_2781	cah	0	0	0	-1.79844	carbonic anhydrase			carbonate dehydratase	FC: P
RC1_2954	sugE	0	0	0	2.18056	multidrug resistance protein SugE		aproNOG19520	Small multidrug resistance protein	FC: P
RC1_3004	tonB	0	0	2.1022	2.43149	TonB-dependent siderophore receptor, putative		COG1629	Outer membrane receptor proteins, mostly Fe transport	FC: P
RC1_3160	znuC	0	0	0	-1.78719			COG1121	ABC-type Mn/Zn transport systems, ATPase component	FC: P
RC1_3229	sodA	0	0	0	1.88964			COG0605	Superoxide dismutase	FC: P
RC1_3332		0	0	-1.59451	-2.06399	TonB-dependent receptor		COG1629	Outer membrane receptor proteins, mostly Fe transport	FC: P	COG CHANGE I STICK WITH 3.0
RC1_3350		0	0	0	-1.86152	binding-protein-dependent transport system inner membrane protein		COG2011	ABC-type metal ion transport system, permease component	FC: P
RC1_3351		0	0	0	-1.86152	ABC transporter ATP-binding protein		COG1135	ABC-type metal ion transport system, ATPase component	FC: P
RC1_3352		0	0	0	-1.86152	NLPA lipoprotein		COG1464	ABC-type metal ion transport system, periplasmic component/surface antigen	FC: P
RC1_3524		0	1.90826	2.39427	0	TonB-dependent receptor		COG1629	Outer membrane receptor proteins, mostly Fe transport	FC: P
RC1_3548	katA	0	0	0	1.93518	catalase		COG0753	Catalase	FC: P
RC1_3723		3.90924	3.90185	3.61965	2.60337	TonB-dependent receptor		COG1629	Outer membrane receptor proteins, mostly Fe transport	FC: P	COG CHANGE I STICK WITH 3.0
RC1_3733		0	0	0	1.74589	Major Facilitator Superfamily (MSF) transporter putative		bactNOG02440	Major facilitator protein	FC: P
RC1_3736	btuB	-3.57738	-4.15784	-4.93799	-5.10344	vitamin B12 transporter btuB		COG1629	Outer membrane receptor proteins, mostly Fe transport	FC: P
RC1_3827	cynT	0	0	0	-2.01504	carbonic anhydrase	Nitrogen metabolism	COG0288	Carbonic anhydrase	FC: P
RC1_3839		0	-1.97086	-1.57761	-2.55974	TonB dependent receptor		aproNOG15166	TonB-dependent receptor	FC: P	COG CHANGE I STICK WITH 3.0
RC1_3841		0	0	3.10476	3.49314	cation diffusion facilitator family transporter putative		COG1230	Co/Zn/Cd efflux system component	FC: P
RC1_3843		0	0	2.38196	2.82824	hypothetical protein		COG3721	Putative heme iron utilization protein	FC: P
RC1_3852		1.73517	2.49395	2.73321	2.32341	rhodanese-related sulfurtransferase		COG0607	Rhodanese-related sulfurtransferase	FC: P
RC1_3856		1.60871	1.63901	3.78934	4.64021	TonB-dependent hemoglobin		COG1629	Outer membrane receptor proteins, mostly Fe transport	FC: P	COG CHANGE I STICK WITH 3.0
RC1_3857		0	0	3.12964	4.4512	hypothetical protein				FC: P
RC1_3858	hmuS,hmuT	2.06809	2.27101	4.44957	5.26813	hemin transport protein		COG3720	Putative heme degradation protein	FC: P
RC1_3859		2.06809	2.27101	4.44957	5.26813	hemin-binding periplasmic protein HmuT		COG4558	ABC-type hemin transport system, periplasmic component	FC: P
RC1_3860	hmuU,hmuV	1.73013	1.66374	3.37022	4.12397	hemin transport system permease HmuU	Iron complex transport system	COG0609	ABC-type Fe3+-siderophore transport system, permease component	FC: P
RC1_3861		1.73013	1.66374	3.37022	4.12397	hemin transport system ATP-binding protein HmuV	Iron complex transport system	COG4559	ABC-type hemin transport system, ATPase component	FC: P
RC1_3864	sbp	0	-1.54818	-1.53997	-1.56195	sbp; sulfate-binding protein;		COG1613	ABC-type sulfate transport system, periplasmic component	FC: P	COG CHANGE
RC1_3980		0	0	3.41891	4.80555	TonB dependent receptor		proNOG07829	Tonb-Dependent receptor	FC: P
RC1_4051	emrB	0	-1.63398	-1.98179	-2.9909	multidrug resistance protein B		aproNOG01226	drug resistance transporter, EmrB QacA subfamily	FC: P	COG CHANGE I STICK WITH 3.0
RC1_4125		2.39875	1.84764	0	0	secretin and TonB N terminus short domain-containing protein		COG4773	Outer membrane receptor for ferric coprogen and ferric-rhodotorulic acid	FC: P	COG CHANGE I STICK WITH 3.0
RC1_3811		0	0	0	2.35648	sigma factor regulatory protein, FecR		proNOG17714	Transmembrane sensor protein	FC: P, T
RC1_0394		0	0	0	1.65115	2-hydroxychromene-2-carboxylate isomerase		COG3917	2-hydroxychromene-2-carboxylate isomerase	FC: Q
RC1_0645		0	0	0	-1.66582			COG2313	Uncharacterized enzyme involved in pigment biosynthesis	FC: Q
RC1_0772		0	0	0	1.95912	hypothetical protein		COG0500	SAM-dependent methyltransferases	FC: Q
RC1_1268	bcsA	0	0	0	1.59773	bcsA; chalcone synthase		COG3424	Predicted naringenin-chalcone synthase	FC: Q
RC1_1316		0	0	1.58695	1.92503	thioesterase family protein		aproNOG16534		FC: Q
RC1_1739		0	0	2.04163	3.49039	extracellular solute-binding protein	DctP; TRAP-type C4-dicarboxylate transport system, periplasmic component [Carbohydrate transport and metabolism]	COG4663	TRAP-type mannitol/chloroaromatic compound transport system, periplasmic component [..]	FC: Q
RC1_1740		0	0	2.0609	2.35599	TRAP transporter DctQ-like membrane protein		COG4665	TRAP-type mannitol/chloroaromatic compound transport system, small permease component [..]	FC: Q
RC1_1741		0	0	2.0609	2.35599	TRAP C4-dicarboxylate transport system permease DctM		COG4664	TRAP-type mannitol/chloroaromatic compound transport system, large permease component [..]	FC: Q
RC1_2509		0	0	0	2.63685	fumarylacetoacetate hydrolase family protein		COG0179	2-keto-4-pentenoate hydratase/2-oxohepta-3-ene-1,7-dioic acid hydratase (catechol [..]	FC: Q
RC1_2510	hmgA	0	0	0	3.6476	homogentisate 1,2-dioxygenase	Tyrosine metabolism	COG3508	Homogentisate 1,2-dioxygenase	FC: Q
RC1_2805		0	0	0	1.56181	carboxymethylenebutenolidase				FC: Q
RC1_3143		0	0	0	2.35928	Alkaline Protease, putative		COG2931	RTX toxins and related Ca2+-binding proteins	FC: Q
RC1_3286	alkK	0	0	2.20327	2.58885	medium-chain-fatty-acid--CoA ligase		aproNOG03286	AMP-dependent synthetase and ligase	FC: Q	COG CHANGE I STICK WITH 3.0
RC1_3984		1.90315	2.1642	2.79716	2.67276	NDP-hexose 3-C-methyltransferase		COG0500	SAM-dependent methyltransferases	FC: Q	COG CHANGE I STICK WITH 3.0
RC1_3997		2.22175	2.6597	2.94799	3.98406	methyltransferase	Starch and sucrose metabolism	COG0500	SAM-dependent methyltransferases	FC: Q
RC1_0025		1.6309	2.95542	1.60886	2.00822	GNAT family acetyltransferase		COG2153	Predicted acyltransferase	FC: R
RC1_0069	u35	0	0	0	-1.53378	peptidase U37		aproNOG05039	Peptidase U35 phage prohead HK97	FC: R
RC1_0136	hflX	0	0	0	-1.71767	GTP-binding protein hflX		aproNOG00200		FC: R
RC1_0139	ydfG	0	0	0	-1.64507	NADP-dependent L-serine		aproNOG11186	dehydrogenase reductase	FC: R
RC1_0276		0	-1.76596	-1.58093	0	hydrolase, alpha		COG0596	Predicted hydrolases or acyltransferases (alpha/beta hydrolase superfamily)	FC: R
RC1_0332		0	0	0	2.13833	hypothetical protein		aproNOG16257	esterase	FC: R	COG CHANGE
RC1_0395	csgA	0	1.53597	1.88867	2.11079	C-factor protein	CsgA, an extracellular protein essential for Myxococcus xanthus development.	COG1028	Dehydrogenases with different specificities (related to short-chain alcohol	FC: R
RC1_0446		0	1.86418	0	0	GTP-binding protein GTP1		aproNOG01666		FC: R
RC1_0504		0	0	0	2.68649	hypothetical protein				FC: R	COG CHANGE
RC1_0548		0	0	0	1.83119	oxidoreductase, zinc-binding dehydrogenase family		aproNOG03129	alcohol dehydrogenase	FC: R	COG CHANGE
RC1_0550		0	2.06542	2.54302	2.88905	oxidoreductase, short chain dehydrogenase		COG1028	Dehydrogenases with different specificities (related to short-chain alcohol	FC: R
RC1_0551	fadE36	0	1.61231	1.98095	2.16375	aminoglycoside phosphotransferase		aproNOG01954	Phosphotransferase	FC: R
RC1_0589	cobW	0	0	0	1.58938	cobW; cobalamin synthesis protein CobW				FC: R
RC1_0627		0	-2.12073	-3.07048	-3.31317	acetyltransferase, GNAT family		COG0454	Histone acetyltransferase HPA2 and related acetyltransferases	FC: R
RC1_0659		0	0	0	1.79639	hydrolase, carbon-nitrogen family				FC: R
RC1_0805		0	0	-1.71252	-1.81736	glutamine amidotransferase, class-II		COG0121	Predicted glutamine amidotransferase	FC: R
RC1_0853		0	0	-1.71598	-3.01515	hypothetical protein		aproNOG03412	transporter, RarD family, DMT superfamily protein	FC: R	COG CHANGE
RC1_0861		1.60379	0	0	3.52963	oxidoreductase, short chain dehydrogenase	SDR enzymes have critical roles in lipid, amino acid, carbohydrate, cofactor, hormone and xenobiotic metabolism as well as in redox sensor mechanisms	COG1028	Dehydrogenases with different specificities (related to short-chain alcohol dehydrogenases) [..]	FC: R
RC1_0937		0	0	0	1.60818	epoxide hydrolase				FC: R
RC1_0948		0	1.54017	1.79941	2.28712	hydrolase, alpha		COG0596	Predicted hydrolases or acyltransferases (alpha/beta hydrolase superfamily)	FC: R
RC1_0983		0	0	0	1.84067	hydrolase, alpha		COG0596	Predicted hydrolases or acyltransferases (alpha/beta hydrolase superfamily)	FC: R
RC1_1020		0	0	0	1.82144	hypothetical protein				FC: R
RC1_1069		0	0	0	-1.7154	hypothetical protein				FC: R
RC1_1072	coxD	2.35844	3.12277	3.67437	3.72744	carbon monoxide dehydrogenase D protein		COG3552	Protein containing von Willebrand factor type A (vWA) domain	FC: R
RC1_1073	coxE	2.35844	3.12277	3.67437	3.72744	carbon monoxide dehydrogenase		COG0714	MoxR-like ATPases	FC: R
RC1_1120		0	-1.72573	-2.28345	-2.14436	hypothetical protein		aproNOG26204	Phage Virion Morphogenesis Protein	FC: R
RC1_1123		0	0	0	-1.63646	phage tail sheath protein				FC: R
RC1_1124		0	0	-1.74902	-1.76851	phage major tail tube protein		COG3498	Phage tail tube protein FII	FC: R
RC1_1130		0	0	0	-1.5669	phage late control gene D protein				FC: R
RC1_1131		0	0	0	-1.5669	phage baseplate assembly protein V				FC: R
RC1_1132		0	0	0	-2.23156	phage baseplate protein		aproNOG24352	Baseplate	FC: R
RC1_1133		0	0	0	-2.23156	phage baseplate J-like protein (W)		aproNOG17144	Baseplate J-like protein	FC: R
RC1_1352		0	0	0	1.54405	3',5'-cyclic-nucleotide phosphodiesterase		COG1409	Predicted phosphohydrolases	FC: R
RC1_1409		1.6259	1.72512	0	2.29755	hypothetical protein		COG1672	Predicted ATPase (AAA+ superfamily)	FC: R
RC1_1414		0	0	0	2.60054	ATPase				FC: R	COG CHANGE
RC1_1514		0	1.79091	1.73648	3.25081	hypothetical protein		aproNOG17980	Putative RNA methylase family UPF0020	FC: R
RC1_1564		0	0	0	-1.60589	permease YjgP; K11720 lipopolysaccharide export system permease protein				FC: R
RC1_1584	cvpA	0	0	-1.55104	-1.59545	colicin V production protein				FC: R
RC1_1598		0	0	1.62624	2.45503	hypothetical protein				FC: R
RC1_1681		0	0	0	1.63866	hypothetical protein				FC: R
RC1_1804		0	0	-1.50465	-2.3817	small, thioesterase-like enzyme subuni		COG0824	Predicted thioesterase	FC: R
RC1_2025		0	-2.0239	-2.30626	0	hypothetical protein		aproNOG12520	Metallophosphoesterase	FC: R	COG CHANGE I STICK WITH 3.0
RC1_2167		0	0	0	2.21838	hypothetical protein		COG0596	Predicted hydrolases or acyltransferases (alpha/beta hydrolase superfamily)	FC: R	COG CHANGE I STICK WITH 3.0
RC1_2275		0	-1.91702	-2.73167	-2.2434	TRAP transporter solute receptor, TAXI family protein		COG2358	TRAP-type uncharacterized transport system, periplasmic component	FC: R
RC1_2284	engB	0	1.53396	1.94366	2.63403	ribosome biogenesis GTP-binding protein YsxC		bactNOG29787	Ribosome biogenesis GTP-binding protein YsxC	FC: R
RC1_2310		0	0	-1.51863	0	aminopeptidase family M28				FC: R	COG CHANGE I STICK WITH 3.0
RC1_2359		0	0	0	2.99808	phospholipid-binding domain-containing protein	OsmY; Predicted periplasmic or secreted lipoprotein [General function prediction only]	COG2823	Predicted periplasmic or secreted lipoprotein	FC: R	COG CHANGE I STICK WITH 3.0
RC1_2467		0	0	-2.03958	-2.87137	hypothetical protein				FC: R
RC1_2520		0	0	0	1.82856	glyoxalase family protein			glyoxalase bleomycin resistance protein dioxygenase	FC: R
RC1_2691		0	0	0	1.66127	hypothetical protein				FC: R
RC1_2763		0	-1.93694	-3.31016	-3.66248	alpha/beta hydrolase superfamily protein		aproNOG02298	Alpha beta hydrolase	FC: R
RC1_2986		0	0	0	-1.62719	SAM-dependent methyltransferase;				FC: R
RC1_3035		0	-1.52625	-1.97044	-1.73299	ABC-type branched-chain amino acid binding protein				FC: R
RC1_3079		0	-1.9328	-2.44622	-2.63738	integral membrane protein	EamA; EamA-like transporter family	aproNOG30179	EamA; EamA-like transporter family	FC: R
RC1_3220		2.06214	3.12546	3.75462	3.84153	sodium/solute symporter		COG4147	Predicted symporter	FC: R
RC1_3258		0	0	1.55387	2.08826	oxidoreductase, 2-nitropropane dioxygenase family	Nitrogen metabolism	aproNOG03415	2-nitropropane dioxygenase	FC: R
RC1_3374		0	0	-1.90522	0	hypothetical protein		COG0733	Na+-dependent transporters of the SNF family	FC: R
RC1_3384		0	0	0	-2.29339	integral membrane protein		aproNOG04861	Transmembrane drug metabolite transporter family protein	FC: R
RC1_3433		0	0	0	1.61767	oxidoreductase, zinc-binding dehydrogenase family				FC: R
RC1_3443		0	2.15324	2.6899	2.87649	hypothetical protein		COG1033	Predicted exporters of the RND superfamily	FC: R
RC1_3444		0	2.11917	2.6338	2.72026	hypothetical protein		COG4447	Uncharacterized protein related to plant photosystem II stability/assembly factor [..]	FC: R
RC1_3499		0	0	0	-1.81352	haloacid dehalogenase-like hydrolase		COG0546	Predicted phosphatases	FC: R
RC1_3624		0	0	0	2.56056	glyoxalase family protein		COG3324	Predicted enzyme related to lactoylglutathione lyase	FC: R
RC1_3956		0	0	0	2.24434	oxidoreductase, short chain dehydrogenase		aproNOG20484	Dehydrogenase	FC: R	COG CHANGE I STICK WITH 3.0
RC1_3963		0	-1.66955	0	-2.45821	acetyltransferase, GNAT family		NOG87366	Gcn5-Related N-acetyltransferase	FC: R	COG CHANGE
RC1_3986		2.24897	2.63785	2.91906	3.4289	hypothetical protein		aproNOG02425	protein containing aminopeptidase domain	FC: R
RC1_3998		0	0	1.72573	2.66301	FkbM family methyltransferase		NOG74520	Methyltransferase FkbM family	FC: R
RC1_4052		-1.64046	-1.83911	-2.14978	-1.96404	hypothetical protein		aproNOG04218	Oxidoreductase	FC: R
RC1_0011		0	-1.85271	-1.9015	-2.08887	hypothetical protein		aproNOG34450	Hemolysin-type calcium-binding repeat (2 copies)	FC: S
RC1_0019		0	0	0	1.79865	hypothetical protein		COG4325		FC: S
RC1_0021		0	0	0	2.95815	hypothetical protein				FC: S
RC1_0022		0	0	0	2.11749	hypothetical protein				FC: S
RC1_0089		0	0	0	-2.30177	phage tail protein				FC: S
RC1_0188	flaA	0	0	2.05971	0	flagellin protein FlaA RC1_0188				FC: S
RC1_0296		1.83535	2.788	3.44207	3.64625	hypothetical protein				FC: S
RC1_0298		0	-1.76452	-2.44635	-2.57772	hypothetical protein		COG2898		FC: S
RC1_0330		0	0	2.50586	2.84479	hypothetical protein		aproNOG04607	PepSY-associated TM helix	FC: S
RC1_0409		0	0	0	1.94251	hypothetical protein		aproNOG06894	P-aminobenzoate N-oxygenase AurF	FC: S
RC1_0424		0	0	0	-1.61461	hypothetical protein				FC: S
RC1_0444		2.28266	4.78943	5.98163	4.86803	hypothetical protein				FC: S
RC1_0469		0	0	0	3.24017	hypothetical protein				FC: S
RC1_0473		0	0	0	1.90129					FC: S	COG CHANGE
RC1_0496		0	0	0	3.15459	hypothetical protein				FC: S
RC1_0497		1.97328	2.11541	2.61198	5.52898	hypothetical protein				FC: S
RC1_0498		1.97328	2.11541	2.61198	5.52898	hypothetical protein				FC: S
RC1_0530		0	0	0	1.62637	hypothetical protein				FC: S
RC1_0531		0	0	0	1.72925	hypothetical protein				FC: S
RC1_0532		0	0	0	1.72925	hypothetical protein				FC: S
RC1_0537		0	0	0	1.94096	hypothetical protein				FC: S
RC1_0572		0	-1.70148	-2.43692	-3.02648	hypothetical protein				FC: S	COG CHANGE
RC1_0588		0	0	0	3.74618	PRC1_-barrel domain-containing protein				FC: S
RC1_0600		0	0	0	1.81266	hypothetical protein				FC: S
RC1_0680	tonB	0	-1.77923	-2.72453	-3.92063	protein TonB		aproNOG25791	TonB family	FC: S
RC1_0684		0	-1.65128	-2.28233	-3.38738	hypothetical protein				FC: S
RC1_0739		1.83056	0	0	3.01124	hypothetical protein		NOG12793	Calcium ion binding protein	FC: S
RC1_0747		0	0	0	-1.61257	hypothetical protein				FC: S
RC1_0767		1.67795	1.50041	2.02658	3.38672	hypothetical protein				FC: S
RC1_0770		0	0	0	2.34032	hypothetical protein				FC: S
RC1_0778		0	0	1.54982	0	hypothetical protein				FC: S
RC1_0797		2.68818	2.05881	1.95962	6.3128	hypothetical protein				FC: S
RC1_0810		0	0	0	2.54569	hypothetical protein				FC: S
RC1_0811		0	0	0	3.25468	hypothetical protein				FC: S
RC1_0834		3.06074	3.05133	3.7902	7.03415	hypothetical protein				FC: S
RC1_0852		0	0	0	-2.22376	hypothetical protein		aproNOG04037	protein involved in catabolism of external DNA	FC: S
RC1_0858	lrgA,	0	0	-1.50218	-1.69223	lrgA; LrgA family protein				FC: S
RC1_0902		0	0	0	2.41615	hypothetical protein				FC: S
RC1_0903		0	0	0	1.53189	hypothetical protein				FC: S
RC1_0965		2.52441	2.61856	2.84308	4.63353	hypothetical protein	YciF; YciF bacterial stress response protein, ferritin-like iron-binding domain			FC: S
RC1_1005		0	0	0	2.61084	hypothetical protein				FC: S
RC1_1017		0	0	-1.57744	-2.69989	hypothetical protein				FC: S
RC1_1064		0	0	0	1.55253	hypothetical protein				FC: S
RC1_1110		0	-1.61298	-1.89898	-2.42099	hypothetical protein				FC: S
RC1_1115		0	0	-1.92498	-2.02035	hypothetical protein				FC: S
RC1_1117		-1.93492	-2.03368	-2.69914	-2.88202	phage capsid protein				FC: S
RC1_1121		0	-2.10069	-2.02914	-2.76006	hypothetical protein				FC: S
RC1_1137		0	-1.57816	-1.72719	-1.71505	phage-related hypothetical protein				FC: S
RC1_1164		0	0	0	-1.95587	hypothetical protein				FC: S
RC1_1188		0	-1.59496	-2.067	-1.77142	hypothetical protein				FC: S
RC1_1193		0	0	0	2.53882	glyoxalase				FC: S
RC1_1255		0	1.66131	1.53006	0	hypothetical protein				FC: S
RC1_1281		0	0	0	1.70145	integral membrane				FC: S
RC1_1418	hyfE	0	0	0	-1.93825	hydrogenase-4 membrane subunit E				FC: S
RC1_1490		-2.18721	-2.13979	-2.20687	-2.96289	hypothetical protein				FC: S
RC1_1504		0	0	0	-2.06794	hypothetical protein				FC: S
RC1_1509		0	0	0	1.73038	hypothetical protein				FC: S
RC1_1523		0	0	0	2.30134	hypothetical protein				FC: S
RC1_1526		0	0	0	-2.10625	hypothetical protein	Glycerophospholipid metabolism			FC: S
RC1_1599	ymgE	2.18786	2.22316	2.55263	3.7618	transglycosylase	Lytic transglycosylases are an important class of bacterial enzymes that act on peptidoglycan with the same substrate specificity as lysozyme. Unlike the latter enzymes, however, the lytic transglycosylases are not hydrolases but instead cleave the glycosidic linkage between N-actetylmuramoyl and N-acetylglucosaminyl residues with the concomitant formation of a 1,6-anydromuramoyl product. They ar…			FC: S
RC1_1604		0	-1.62281	-1.71133	0	hypothetical protein				FC: S
RC1_1623		0	0	0	-1.71931	hypothetical protein				FC: S
RC1_1666		4.13864	4.39147	5.33395	7.07079	hypothetical protein				FC: S
RC1_1693		0	0	0	-2.16072	phasin family protein				FC: S
RC1_1714		0	0	0	2.43346	hypothetical protein				FC: S
RC1_1868		0	0	0	1.52591	hypothetical protein				FC: S
RC1_1935		0	0	1.57812	0	hypothetical protein				FC: S
RC1_1955		1.83106	0	0	1.54746	hypothetical protein				FC: S
RC1_1958		0	0	0	-2.99771	hypothetical protein				FC: S
RC1_1966	mreD	0	0	0	-1.63341	rod shape-determining protein MreD				FC: S
RC1_1971		0	0	0	-2.15437	hypothetical protein				FC: S
RC1_1972		0	0	0	-2.60493	hypothetical protein				FC: S
RC1_1990		4.00195	4.20321	3.8364	2.51718	hypothetical protein				FC: S
RC1_1993		3.99643	4.17135	3.85099	1.80522	R body protein				FC: S
RC1_1994		4.34199	4.63062	4.10981	2.02163	R body protein				FC: S
RC1_1995		3.73257	4.0388	3.5278	1.57105	R body protein				FC: S
RC1_1996		4.93293	5.09692	4.8336	3.1719	R body protein				FC: S
RC1_1997		4.76874	4.71945	4.12804	2.5942	R body protein				FC: S
RC1_1998		4.73495	4.86632	4.335	2.62032	R body protein				FC: S
RC1_2019		0	0	0	1.69754	hypothetical protein				FC: S
RC1_2120		2.58878	2.43232	2.61093	4.53904	hypothetical protein				FC: S
RC1_2164		0	0	-1.50087	-1.90586	pentapeptide repeat-containing protein				FC: S	COG CHANGE I STICK WITH 3.0
RC1_2168		0	0	0	2.36843	hypothetical protein				FC: S
RC1_2178		-1.73506	-1.56976	-1.62368	-3.44285	hypothetical protein				FC: S
RC1_2180		-1.73506	-1.56976	-1.62368	-3.44285	hypothetical protein				FC: S
RC1_2189		0	0	1.56374	0	PepSY-associated TM helix family protein				FC: S
RC1_2190		0	0	2.01052	1.64476	hypothetical protein				FC: S	COG CHANGE I STICK WITH 3.0
RC1_2191		0	0	2.48615	0	hypothetical protein				FC: S
RC1_2202		0	0	0	-1.63329	pentapeptide repeat-containing protein				FC: S
RC1_2238		0	0	2.03261	3.18174	hypothetical protein				FC: S
RC1_2351		-1.5406	-1.68379	-2.04459	-2.38953	hypothetical protein				FC: S	COG CHANGE I STICK WITH 3.0
RC1_2372		0	2.39618	2.51522	0	hypothetical protein				FC: S
RC1_2394		0	0	0	1.70442	hypothetical protein				FC: S
RC1_2431		0	0	0	2.27962	hypothetical protein				FC: S
RC1_2466		0	0	0	2.74617	integral membrane protein		aproNOG01457	integral membrane protein	FC: S
RC1_2468		0	2.15788	0	4.76454	cyclase				FC: S
RC1_2480		-1.73715	-1.84523	-2.70805	-2.33633	hypothetical protein				FC: S	COG CHANGE I STICK WITH 3.0
RC1_2512		0	0	-2.16793	0	hypothetical protein				FC: S
RC1_2516	pspB	0	0	0	1.85572	phage shock protein B				FC: S
RC1_2526		0	0	-1.63958	0	hypothetical protein				FC: S	cog change
RC1_2530		0	0	0	2.71666	hypothetical protein				FC: S	COG CHANGE I STICK WITH 3.0
RC1_2545		2.31778	2.97021	2.13076	1.79949	lipoprotein				FC: S
RC1_2569		0	0	-1.51144	0	hypothetical protein				FC: S
RC1_2570		0	0	0	2.07263	hypothetical protein				FC: S
RC1_2573		0	0	1.56486	2.0451	hypothetical protein				FC: S
RC1_2574		1.55966	1.50958	0	2.14518	hypothetical protein				FC: S
RC1_2591		0	0	-2.06228	-2.68104	hypothetical protein				FC: S
RC1_2622		0	1.97993	2.68143	2.30827	hypothetical protein				FC: S
RC1_2692	paaG	0	0	0	1.67259	enoyl-CoA hydratase				FC: S
RC1_2719		0	0	0	1.59695	hypothetical protein				FC: S
RC1_2752		0	0	1.70227	1.821	hypothetical protein				FC: S
RC1_2777		0	0	0	-1.82015	hypothetical protein				FC: S
RC1_2828		0	0	0	-2.04759	ferredoxin, 2Fe-2S				FC: S
RC1_2892		0	0	-1.81297	-2.62086	hypothetical protein			decarboxylase family	FC: S
RC1_2953		0	1.78413	2.34443	2.00493	hypothetical protein				FC: S
RC1_3008		0	0	0	-1.91887	hypothetical protein				FC: S
RC1_3141		0	1.87414	0	0					FC: S
RC1_3187		1.7714	1.93983	0	0	transcriptional regulator, PadR family protein				FC: S
RC1_3219		0	2.11066	2.8961	3.14775	hypothetical protein				FC: S
RC1_3307		1.63309	1.91359	2.07764	2.71629	integrins alpha chain	Integrins are transmembrane receptors that mediate the attachment between a cell and its surroundings, such as other cells or the extracellular matrix (ECM). In signal transduction, integrins pass information about the chemical composition and mechanical status of the ECM into the cell. Therefore, in addition to transmitting mechanical forces across otherwise vulnerable membranes, they are involv…			FC: S
RC1_3348		0	0	0	-1.63476	hypothetical protein				FC: S
RC1_3427		0	0	1.99522	3.03331	hypothetical protein				FC: S	COG CHANGE
RC1_3440		1.99559	3.14877	3.97165	4.56049	outer membrane autotransporter barrel domain-containing protein		aproNOG19546	outer membrane autotransporter	FC: S
RC1_3445		1.71122	2.69863	3.55241	3.64697	hypothetical protein				FC: S
RC1_3446		1.61552	2.69401	3.71862	3.96724	hypothetical protein				FC: S
RC1_3455		0	0	0	1.91536	hypothetical protein				FC: S
RC1_3461	hly	-1.55182	-1.82864	-1.75063	-2.09298	21 kDa hemolysin protein				FC: S
RC1_3473		0	0	-1.64644	0					FC: S
RC1_3556		0	1.7456	2.53361	3.69978	hypothetical protein				FC: S
RC1_3701		0	4.2124	3.37806	2.88533	hypothetical protein		aproNOG18930	Nitrogen fixation-related protein	FC: S	COG CHANGE
RC1_3820		0	0	-2.02852	-1.82385	hypothetical protein,		aproNOG20536	membrane-fusion protein	FC: S
RC1_3882		0	0	-1.874	-2.78253	hypothetical protein				FC: S
RC1_3936		0	0	-1.55645	-1.98274	pentapeptide repeat-containing protein				FC: S
RC1_3957		0	0	1.64247	0	exported protein				FC: S	COG CHANGE I STICK WITH 3.0
RC1_3982		2.18675	2.60042	2.93262	3.74193	hypothetical protein				FC: S
RC1_3995		2.18416	2.36006	2.46982	3.01035	hypothetical protein				FC: S
RC1_0128	ntrB	0	0	0	-1.61254	Nitrogen regulation protein NtrB		aproNOG00746	Signal transduction histidine kinase, nitrogen specific, NtrB	FC: T
RC1_0129	ntrC	0	0	0	-2.12055	Nitrogen assimilation regulatory protein NtrC	GlnL-GlnG (nitrogen regulation) two-component regulatory system, organism-specific biosystem	aproNOG02223	NITROGEN	FC:T
RC1_0209	ctrA	0	0	0	1.98902	cell cycle transcriptional regulator		COG0745	Response regulators consisting of a CheY-like receiver domain and a winged-helix DNA-binding [..]	FC: T
RC1_0301	rpFG	0	0	0	-1.61517	response regulator R PFG		aproNOG19571	Metal dependent phosphohydrolase	FC: T	COG CHANGE I STICK WITH 3.0
RC1_0327		0	0	-1.5216	0	methyl-accepting chemotaxis protein		aproNOG02134	methyl-accepting chemotaxis protein	FC: T	COG CHANGE I STICK WITH 3.0
RC1_0355	fixJ	0	0	0	1.89864	transcriptional regulatory protein FixJ		aproNOG06721	Response regulator FixJ; response regulator for histidine kinase FixL	FC: T
RC1_0501		0	0	0	1.51928			COG0642	Signal transduction histidine kinase	FC: T
RC1_0503	uspA	0	0	0	1.57236	universal stress family protein		COG0589	Universal stress protein UspA and related nucleotide-binding proteins	FC: T	COG CHANGE I STICK WITH 3.0
RC1_0574	cstA	0	-1.54119	-1.95044	-2.83287	Carbon starvation protein CstA		COG1966	Carbon starvation protein, predicted membrane protein	FC: T
RC1_0633		0	0	-2.09706	-2.62566	sensor histidine kinase		COG0784	FOG: CheY-like receiver	FC: T
RC1_0686		0	0	0	-1.58183	two-component transcriptional regulator;two-component system, OmpR family, response regulator		COG0745	Response regulators consisting of a CheY-like receiver domain and a winged-helix DNA-binding [..]	FC: T
RC1_0688		0	0	0	-1.58183	sensor histidine kinase		COG0642	Signal transduction histidine kinase	FC: T
RC1_1173	kaiC	0	0	0	1.75647	circadian clock protein kinase KaiC		COG0467	RecA-superfamily ATPases implicated in signal transduction	FC: T
RC1_1179		0	0	0	-1.65783	methyl-accepting chemotaxis protein				FC: T	COG CHANGE I STICK WITH 3.0
RC1_1592		0	0	0	2.77801	response regulator receiver domain-containing protein		NOG76823	Response regulator receiver protein	FC: T
RC1_1648		0	0	0	-1.6113	low molecular weight phosphotyrosine protein phosphatase				FC: T	COG CHANGE I STICK WITH 3.0
RC1_1779		0	0	0	-1.70037	response regulator receiver domain-containing protein				FC: T
RC1_2146		0	0	0	1.82362	response regulator receiver domain-containing protein		COG0745	Response regulators consisting of a CheY-like receiver domain and a winged-helix DNA-binding [..]	FC: T
RC1_2174		0	0	1.71414	0	methyl-accepting chemotaxis protein		COG0840	Methyl-accepting chemotaxis protein	FC: T
RC1_2399		0	0	0	-1.57554	response regulator receiver domain-containing protein		COG0784	FOG: CheY-like receiver	FC: T
RC1_2400		0	0	0	-1.57554	sensory box sensor histidine kinase		COG3920	Signal transduction histidine kinase	FC: T
RC1_2444	uspA	0	0	0	1.63818	universal stress protein				FC: T
RC1_2560		0	0	-1.70261	-1.83237	hypothetical protein			Diguanylate cyclase	FC: T
RC1_2722	pleC	0	0	0	-1.94885	non-motile and phage-resistance protein		COG0642	Signal transduction histidine kinase	FC: T	COG CHANGE I STICK WITH 3.0
RC1_2893	divJ	0	0	-1.87555	-1.94156	histidine protein kinase DivJ				FC: T	COG CHANGE I STICK WITH 3.0
RC1_3024		0	0	0	-1.75089	methyl-accepting chemotaxis protein				FC: T
RC1_3221		0	2.16162	2.31412	2.52955	nucleotidyltransferase		COG2905	Predicted signal-transduction protein containing cAMP-binding and CBS domains	FC: T
RC1_3261	phoR	0	0	0	-1.78297	alkaline phosphatase synthesis sensor protein Pho				FC: T
RC1_3342		0	0	-1.64188	0	complex hybrid signal transduction protein				FC: T
RC1_3432		0	0	0	-2.83094	diguanylate cyclase		COG2199	FOG: GGDEF domain	FC: T
RC1_3459		0	0	0	1.50109	two-component response regulator		COG0784	FOG: CheY-like receiver	FC: T
RC1_3881		0	0	0	-2.25891	diguanylate cyclase		COG3292	Predicted periplasmic ligand-binding sensor domain	FC: T	COG CHANGE I STICK WITH 3.0
RC1_3999		2.0548	2.92891	3.51218	4.78941	signal transduction histidine kinase		COG3920	Signal transduction histidine kinase	FC: T	COG CHANGE I STICK WITH 3.0
RC1_0500	,chvl	0	0	0	1.51928	transcriptional regulatory protein ChvI		COG0745	Response regulators consisting of a CheY-like receiver domain and a winged-helix DNA-binding [..]	FC: T, K	COG CHANGE I STICK WITH 3.0
RC1_0849		0	0	0	2.11526	transcriptional regulator, LuxR family protein	The DNA-binding HTH domain is usually located in the C-terminal region of the protein; the N-terminal region often containing an autoinducer-binding domain or a response regulatory domain.	COG2197	Response regulator containing a CheY-like receiver domain and an HTH DNA-binding domain [..]	FC: T, K	COG CHANGE I STICK WITH 3.0
RC1_1406	narP	1.50937	0	0	2.0326	nitrate/nitrite response regulator protein narP	may be phosphoralated by cheA	COG2197	Response regulator containing a CheY-like receiver domain and an HTH DNA-binding domain [..]	FC: T, K	COG CHANGE I STICK WITH 3.0
RC1_1752	ctrA	0	0	0	2.05402	cell cycle transcriptional regulator CtrA		COG0745	Response regulators consisting of a CheY-like receiver domain and a winged-helix DNA-binding [..]	FC: T, K	cog change
RC1_2515	pspA	0	0	0	2.10667	phage shock protein A		COG1842	Phage shock protein A (IM30), suppresses sigma54-dependent transcription	FC:T, K
RC1_3691	nifA	0	-1.5364	0	0	nifA; Mo/Fe nitrogenase specific transcriptional regulator		COG3604	Transcriptional regulator containing GAF, AAA-type ATPase, and DNA binding domains [..]	FC: T, K
RC1_0299	acvB	0	-1.81292	-1.83646	0	virulence protein		aproNOG13980	virulence factor family protein	FC: U
RC1_0681	exbB	0	-1.67843	-2.57769	-3.71445	biopolymer transport ExbB protein		COG0811	Biopolymer transport proteins	FC: U
RC1_0682	exbD	0	-1.77117	-2.65716	-3.79479	biopolymer transport ExbD protein		COG0848	Biopolymer transport protein	FC: U
RC1_0683	exbD1	0	-1.66213	-2.27698	-3.06807	biopolymer transport exbD1 protein		COG0848	Biopolymer transport protein	FC: U	COG CHANGE I STICK WITH 3.0
RC1_1011	tatA	0	0	-1.55738	0	tatA; Sec-independent protein translocase TatA				FC: U
RC1_1803	tolQ	0	0	0	-1.67639	protein TolQ; K03562 biopolymer transport protein TolQ				FC: U
RC1_2503	marC	0	0	0	-1.56401	MarC integral membrane family protein		COG2095	Multiple antibiotic transporter	FC: U
RC1_2564		0	0	-1.53853	0	RND family efflux transporter MFP subunit		NOG121666	Efflux transporter, RND family, MFP subunit	FC: U
RC1_2734		0	0	0	2.28339	HlyD family secretion protein	RaxAB-RaxC type I secretion system	bactNOG06897	Protein involved in protein secretion	FC: U
RC1_0024		2.25466	3.53257	2.23636	2.35727	ABC transporter ATP-binding protein		COG1132	ABC-type multidrug transport system, ATPase and permease components	FC: V
RC1_1058	norM	0	2.11858	0	0	multidrug resistance protein NorM, putative	NorM; Na+-driven multidrug efflux pump [Defense mechanisms]	COG0534	Na+-driven multidrug efflux pump	FC: V
RC1_1066	msbA	0	0	0	-1.72334	lipid A export ATP-binding protein			ABC transporter	FC: V
RC1_2565		0	0	-1.53853	0	AcrB protein		COG0841	Cation/multidrug efflux pump	FC: V
RC1_2728	cvaB	0	1.84549	2.45137	2.51962	colicin V secretion	ABC transporters, RaxAB-RaxC type I secretion system	COG2274	ABC-type bacteriocin/lantibiotic exporters, contain an N-terminal double-glycine [..]	FC: V
RC1_4050	emrA	0	0	-1.83939	-2.67967	multidrug resistance protein A		aproNOG06605	secretion protein, HlyD	FC: V
RC1_0020		0	0	0	3.05322	hypothetical protein		NA	NA	NA
RC1_0031	ID=id1	0	2.15532	0	0	tRNA		NA	NA	NA
RC1_0088		0	0	0	-2.30177	hypothetical protein		NA	NA	NA
RC1_0165	zraR	0	0	-1.54003	-2.07033	transcriptional regulatory protein ZraR		NA	NA	NA
RC1_0166		0	0	0	-1.51885	hypothetical protein		NA	NA	NA
RC1_0174		0	-1.50749	0	0	hypothetical protein		NA	NA	NA
RC1_0187,		0	0	1.64418	0			NA	NA	NA
RC1_0215		0	-2.50238	-3.30532	0	tetratricopeptide TPR_2 (cell wall/envelope/membrane biosynthesis)		NA	NA	NA
RC1_0258		0	0	0	1.58311	hypothetical protein		NA	NA	NA
RC1_0263		0	1.95836	2.03736	3.10912	hypothetical protein		NA	NA	NA
RC1_0280		0	2.40634	1.959	2.10889	HlyD family secretion protein		NA	NA	NA
RC1_0310		0	-1.64693	-1.58144	-2.15446	succinyl-CoA transferase	Pyruvate metabolism	NA	NA	NA
RC1_0331		0	0	0	2.13833	iron uptake protein		NA	NA	NA
RC1_0334		2.11179	1.96998	2.72576	4.28822	hypothetical protein		NA	NA	NA
RC1_0373	ID=id7	0	2.20125	0	1.71008	5S ribosomal RNA		NA	NA	NA
RC1_0387		3.83844	3.53413	3.8218	2.65525	lipoprotein		NA	NA	NA
RC1_0388		3.38325	3.59864	3.24621	0	hypothetical protein		NA	NA	NA
RC1_0406	ID=id9	0	2.45546	0	0	tRNA		NA	NA	NA
RC1_0410		0	0	0	1.91763	hypothetical protein		NA	NA	NA
RC1_0521		0	0	0	-1.56405	hypothetical protein		NA	NA	NA
RC1_0522		0	0	0	-1.95327	hypothetical protein		NA	NA	NA
RC1_0535		0	0	0	1.59872	hypothetical protein		NA	NA	NA
RC1_0579		0	0	0	-1.52543	hypothetical protein		NA	NA	NA
RC1_0630		0	0	0	2.27375	hypothetical protein		NA	NA	NA
RC1_0631		0	0	0	2.27375	hypothetical protein		NA	NA	NA
RC1_0667		-1.51218	-2.05041	-2.14371	-3.02455	hypothetical protein		NA	NA	NA
RC1_0679		-1.56852	-2.60937	-2.73247	-3.78038	hypothetical protein		NA	NA	NA
RC1_0691	ID=id14	0	2.18945	0	0	tRNA		NA	NA	NA
RC1_0692	ID=id15	1.80319	2.70195	2.07133	0	tRNA		NA	NA	NA
RC1_0738		2.46815	2.28941	2.45573	3.72728	PRC1_-barrel domain-containing protein		NA	NA	NA
RC1_0783		0	1.94097	0	0	hypothetical protein		NA	NA	NA
RC1_0826		0	0	0	-1.64307	hypothetical protein		NA	NA	NA
RC1_0835		0	0	0	1.6484	hypothetical protein		NA	NA	NA
RC1_0842		1.67964	1.62084	1.60271	2.61358	hypothetical protein		NA	NA	NA
RC1_0850		0	0	0	2.59449	hypothetical protein		NA	NA	NA
RC1_0860		0	0	0	1.63966	hypothetical protein		NA	NA	NA	COG CHANGE
RC1_0868	dbpA	0	2.05509	0	0	DEAD/DEAH box helicase		NA	NA	NA
RC1_0873		2.87893	4.13484	4.92258	4.14574	hypothetical protein		NA	NA	NA
RC1_0916		0	0	0	1.5318	hypothetical protein		NA	NA	NA
RC1_0919		0	0	-1.54233	0	hypothetical protein		NA	NA	NA
RC1_0940		1.82866	2.3721	0	0	hypothetical protein		NA	NA	NA	COG CHANGE
RC1_0974		0	0	0	1.57315	adenylate cyclase		NA	NA	NA
RC1_1054		0	0	0	-1.72218	hypothetical protein		NA	NA	NA
RC1_1107		0	0	-2.55773	0	phage-related hypothetical protein		NA	NA	NA
RC1_1108		0	0	-2.55773	0	phage-related hypothetical protein		NA	NA	NA
RC1_1109		0	-1.61298	-1.89898	-2.42099	hypothetical protein		NA	NA	NA
RC1_1116		0	0	-1.92498	-2.02035	hypothetical protein		NA	NA	NA
RC1_1118		-1.5348	0	0	0	hypothetical protein		NA	NA	NA
RC1_1119		0	-1.72573	-2.28345	-2.14436	phage-related J or K		NA	NA	NA
RC1_1122		0	-2.10069	-2.02914	-2.76006	hypothetical protein		NA	NA	NA
RC1_1126		0	-1.54079	-1.64572	0	phage-related hypothetical protein		NA	NA	NA
RC1_1134		0	0	0	-2.23156	phage-related hypothetical protein		NA	NA	NA
RC1_1135		0	0	0	-2.23156	phage-related hypothetical protein		NA	NA	NA
RC1_1136		0	-1.64137	-1.82899	-2.09388	phage tail fiber protein S		NA	NA	NA
RC1_1217		0	0	2.52166	4.39616	hypothetical protein		NA	NA	NA
RC1_1241	ID=id31	0	2.81015	0	0	tRNA-Asp		NA	NA	NA
RC1_1256	ID=id34	0	2.73944	0	0	tRNA-His		NA	NA	NA
RC1_1369		0	0	0	2.02779	hypothetical protein		NA	NA	NA	cog change
RC1_1376		0	0	0	-1.76857	DEAD/DEAH box helicase		NA	NA	NA
RC1_1408		0	0	0	-2.15905	hypothetical protein		NA	NA	NA
RC1_1411		0	1.89672	0	0	hypothetical protein		NA	NA	NA
RC1_1467		0	0	-2.06033	0	hypothetical protein		NA	NA	NA	COG CHANGE
RC1_1485		0	-1.63317	-2.2653	-2.15378	Mu transposase		NA	NA	NA
RC1_1487		-2.87201	-3.20258	-3.15634	-4.54397	phage-related hypothetical protein		NA	NA	NA	COG CHANGE
RC1_1489		-1.73735	-1.98212	-2.09467	-2.26246	hypothetical protein		NA	NA	NA
RC1_1491		0	-2.18842	-2.3755	-2.73159	phage-related hypothetical protein		NA	NA	NA
RC1_1499		0	0	0	-2.33653	guanosine polyphosphate phosphohydrolase		NA	NA	NA
RC1_1542		3.38999	3.32619	3.27865	0	hypothetical protein		NA	NA	NA
RC1_1553		0	0	0	1.62023	hypothetical protein		NA	NA	NA
RC1_1610		0	0	0	-1.51009	hypothetical protein		NA	NA	NA
RC1_1634		0	0	0	1.87527	hypothetical protein		NA	NA	NA
RC1_1636		0	1.52253	1.88125	4.34014	hypothetical protein		NA	NA	NA	COG CHANGE
RC1_1637		1.61454	0	0	2.14627	hypothetical protein		NA	NA	NA
RC1_1680		0	0	0	1.63866	acetyltransferase, GNAT family		NA	NA	NA
RC1_1711		3.48653	3.95738	3.40698	2.60885	hypothetical protein		NA	NA	NA
RC1_1712		3.54883	4.17827	3.57644	2.58275	hypothetical protein		NA	NA	NA
RC1_1729		2.78957	3.26444	2.45308	1.71789	hypothetical protein		NA	NA	NA	COG CHANGE
RC1_1730		0	1.79355	1.64905	0	transposase and inactivated derivative		NA	NA	NA
RC1_1738		0	0	0	1.51528	hypothetical protein		NA	NA	NA
RC1_1841		0	0	0	2.61608	hypothetical protein,		NA	NA	NA	COG CHANGE
RC1_1857		0	0	0	2.50784	hypothetical protein		NA	NA	NA
RC1_1867		0	0	0	-1.68384	hypothetical protein		NA	NA	NA	COG CHANGE
RC1_1917		0	0	1.62361	3.93731	hypothetical protein		NA	NA	NA
RC1_1962	ID=id45	0	4.12321	2.23134	0	tRNA-Lys		NA	NA	NA
RC1_1963	ID=id46	0	4.76705	2.81078	2.86551	tRNA-Lys		NA	NA	NA
RC1_1985		0	-1.64602	0	-2.17796	hypothetical protein		NA	NA	NA
RC1_1988		0	0	0	-1.63741	hypothetical protein		NA	NA	NA
RC1_1991		4.45386	4.20532	3.50785	0	hypothetical protein		NA	NA	NA
RC1_1999		4.5456	5.7162	5.10503	3.61528	R body protein		NA	NA	NA
RC1_2000		5.05812	6.68346	6.16448	4.68662	hypothetical protein		NA	NA	NA
RC1_2011		0	0	0	3.89181	hypothetical protein		NA	NA	NA
RC1_2045		0	0	0	1.74445	hypothetical protein		NA	NA	NA
RC1_2088		0	0	0	2.46317	hypothetical protein		NA	NA	NA
RC1_2137		0	-2.52167	-2.73047	0	hypothetical protein		NA	NA	NA
RC1_2144		0	0	-2.17362	-1.93047	hypothetical protein		NA	NA	NA
RC1_2170		0	0	-1.98156	0	hypothetical protein		NA	NA	NA
RC1_2203		2.51985	2.27254	0	1.58287	hypothetical protein		NA	NA	NA
RC1_2277		0	0	0	3.80056	hypothetical protein		NA	NA	NA
RC1_2285		0	2.68966	3.58751	3.88448	hypothetical protein		NA	NA	NA
RC1_2297		0	0	0	-1.7986	hypothetical protein		NA	NA	NA
RC1_2345		0	0	0	-1.98432	nuclease-like protein		NA	NA	NA
RC1_2377	ID=id53	0	0	0	-1.82407	tRNA-Gly		NA	NA	NA
RC1_2450		0	0	-2.54448	0	hypothetical protein		NA	NA	NA
RC1_2454		0	0	0	-2.98973	hypothetical protein		NA	NA	NA
RC1_2497	ID=id57	0	1.81172	0	0	tRNA-Gly		NA	NA	NA
RC1_2514		-1.81064	0	1.53761	2.52157	hypothetical protein		NA	NA	NA
RC1_2534		0	0	-1.88684	0	hypothetical protein		NA	NA	NA
RC1_2538	gumK	0	0	0	1.89559	glucuronosyltransferase		NA	NA	NA
RC1_2628	ID=id62	0	1.61821	0	0	tRNA-Ala		NA	NA	NA
RC1_2643		0	0	0	-1.55983	hypothetical protein		NA	NA	NA
RC1_2687		-2.56946	-2.41796	-2.25377	-4.20238	hypothetical protein		NA	NA	NA
RC1_2724		3.78194	3.82885	3.25614	1.51639	hypothetical protein		NA	NA	NA
RC1_2725		3.72365	4.02212	3.59577	1.63353	hypothetical protein		NA	NA	NA
RC1_2729		1.97383	2.8383	3.51454	3.99922	hypothetical protein		NA	NA	NA
RC1_2730		1.96327	2.98083	3.74943	4.01963	hypothetical protein		NA	NA	NA
RC1_2733		1.86614	1.93452	1.90412	2.75625	transposase, is4 family		NA	NA	NA
RC1_2735	ID=id65	0	2.8668	0	0	tRNA-Asp	Aminoacyl-tRNA biosynthesis	NA	NA	NA
RC1_2736	ID=id66	0	4.14086	0	0	tRNA-Arg	Aminoacyl-tRNA biosynthesis	NA	NA	NA
RC1_2778		0	0	0	-1.91331	hypothetical protein		NA	NA	NA
RC1_2793		0	0	-1.98111	-2.49395	hypothetical protein		NA	NA	NA
RC1_2838		0	-1.54726	-1.72825	0	hypothetical protein		NA	NA	NA
RC1_2861		0	0	1.79028	1.70045	hypothetical protein		NA	NA	NA	cog change
RC1_2987		0	0	0	2.1486	acetyltransferase, GNAT family		NA	NA	NA
RC1_2988		0	0	0	2.1486	hypothetical protein		NA	NA	NA
RC1_3010		0	0	0	-2.07467	hypothetical protein		NA	NA	NA
RC1_3026	mdh	0	-1.68413	-2.81639	-4.46316	malate dehydrogenase		NA	NA	NA
RC1_3034		0	0	0	-1.6584	hypothetical protein		NA	NA	NA
RC1_3062		0	0	0	1.81319	hypothetical protein		NA	NA	NA
RC1_3073		0	2.83905	2.02458	1.54614	hypothetical protein		NA	NA	NA
RC1_3096		0	1.5586	2.10416	2.66339	hypothetical protein		NA	NA	NA
RC1_3127		0	0	0	2.40559	hypothetical protein		NA	NA	NA
RC1_3145		0	0	0	3.01882	hypothetical protein		NA	NA	NA
RC1_3192		1.57679	1.64719	0	0			NA	NA	NA
RC1_3198	ID=id75	0	2.41793	0	0	tRNA-Leu		NA	NA	NA
RC1_3206		1.56214	1.9753	0	1.67005	hypothetical protein		NA	NA	NA
RC1_3241		0	0	0	1.52036			NA	NA	NA
RC1_3272		0	0	-2.04234	-3.23375	hypothetical protein		NA	NA	NA
RC1_3310		0	2.12846	2.09093	6.16592	pseudo		NA	NA	NA
RC1_3330		2.93641	2.8082	2.55383	0	hypothetical protein		NA	NA	NA
RC1_3356		0	0	0	-1.51656	hypothetical protein		NA	NA	NA
RC1_3357		0	0	0	-1.51656	hypothetical protein		NA	NA	NA
RC1_3358		0	0	0	-1.65903	diguanylate cyclase/phosphodiesterase		NA	NA	NA
RC1_3373	ecnAB	2.22578	2.12715	2.36642	2.7866	entericidin EcnAB family protein	The entericidin locus encodes tandem paralogous genes (ecnAB) and directs the synthesis of two small cell-envelope lipoproteins (entericidin A and entericidin B) which can maintain plasmids in bacterial population by means of post-segregational killing.[1]	NA	NA	NA
RC1_3441		0	2.42396	2.69265	3.28616	efflux transport protein		NA	NA	NA
RC1_3468		0	0	0	2.02289	hypothetical protein		NA	NA	NA
RC1_3469		0	0	0	1.76654			NA	NA	NA
RC1_3539	ID=id82	0	1.72829	0	0	tRNA-Ile		NA	NA	NA
RC1_3540	ID=id83	0	1.81157	0	0	tRNA-Ala		NA	NA	NA
RC1_3551		0	0	0	-1.70266	hypothetical protein		NA	NA	NA
RC1_3577		0	0	0	-2.27626	pseudogene		NA	NA	NA
RC1_3615		0	-2.51486	-2.81609	-2.23974	hypothetical protein		NA	NA	NA
RC1_3649		0	0	0	1.93018	hypothetical protein		NA	NA	NA
RC1_3702	ID=id88	0	0	0	2.78597	tRNA-Met		NA	NA	NA
RC1_3706	ID=id92	0	3.77555	0	0	tRNA-Ile		NA	NA	NA
RC1_3744		0	0	0	2.45012	hypothetical protein		NA	NA	NA
RC1_3791		0	0	0	-2.23722	hypothetical protein		NA	NA	NA
RC1_3792		-1.69398	-2.31496	-2.55199	-3.05674	hypothetical protein		NA	NA	NA
RC1_3793		-1.69398	-2.31496	-2.55199	-3.05674	hypothetical protein		NA	NA	NA
RC1_3794		0	-1.54887	-2.22372	-3.68315	hypothetical protein		NA	NA	NA
RC1_3795		0	0	-2.09854	-3.49135	hypothetical protein		NA	NA	NA
RC1_3796		0	0	-2.09854	-3.49135	hypothetical protein		NA	NA	NA
RC1_3814		0	-1.67932	-2.04643	-2.1636	hypothetical protein		NA	NA	NA
RC1_3822		0	0	-1.95698	-1.78242	putative Ig domain-containing protein		NA	NA	NA
RC1_3836		0	-1.74536	-1.85439	-2.36282	hypothetical protein		NA	NA	NA
RC1_3837		0	-1.74536	-1.85439	-2.36282	hypothetical protein		NA	NA	NA
RC1_3895		0	1.81181	2.31076	2.34514	hypothetical protein		NA	NA	NA
RC1_3904		0	-2.04216	-3.73585	-2.86196	hypothetical protein		NA	NA	NA
RC1_3905		0	0	-1.61364	-1.60427	pseudogene		NA	NA	NA	COG CHANGE
RC1_3906		0	-1.74293	-1.90368	-2.0431	hypothetical protein		NA	NA	NA
RC1_3932		0	0	0	-1.83784	hypothetical protein		NA	NA	NA
RC1_3951		0	0	0	-1.84904	hypothetical protein		NA	NA	NA
RC1_3990		0	0	0	4.33609	hypothetical protein		NA	NA	NA
RC1_4096		0	0	0	3.56746	hypothetical protein		NA	NA	NA
RC1_4106		0	0	0	-2.07364	hypothetical protein		NA	NA	NA
RC1_4114		0	0	0	-1.99806	hypothetical protein		NA	NA	NA
RC1_4126		2.61243	2.14608	1.77271	0	pseudogene		NA	NA	NA

## Sheet: COG all terms count
COG term	COG function	up-regulated genes	down-regulated genes	total number of genes
C	Energy Production and Conversion	25	15	40
D	Cell Cycle Control and Mitosis	0	2	2
E	Amino Acid Metabolism and Transport	10	25	35
F	Nucleotide Metabolism and Transport	3	12	15
G	Carbohydrate Metabolism and Transport	14	6	20		4 genes both G and M, two up, two down
H	Coenzyme Metabolism	4	12	16
I	Lipid Metabolism	38	5	43		4 genes bith I and Q, 3 up 1 down
J	Translation	15	13	28
K	Transcription	19	13	32		6 genes both T and K, 5 up 1down
L	Replication and Repair	2	13	15
M	Cell wall/Membrane/Envelope biogenesis	30	25	55		4 genes both G and M, two up, two down
N	Cell Motility	6	3	9
O	Post-translational Modification	9	4	13
P	Inorganic Ion Transport and Metabolism	32	19	51		1 gene both P and T, up
Q	Secondary Structure	17	2	19		4 genes bith I and Q, 3 up 1 down
R	General Functional Prediction Only	37	31	68
S	Function Unknown	87	49	136
T	Signal Transduction	18	22	40		6 genes both T and K, 5 up 1down	1 gene both P and T, up
U	Intracellular Trafficking and Secretion	1	8	9
V	Defense Mechanisms	3	3	6
	Not Assigned	98	79	176		one gene both up and down
sum		468	361	828		15 genes are annoated two COGs
DEG numbers	812	up gene numbers: 456	down gene numbers: 356
all gene numbers	4105
coverage	0.1978

## Sheet: C energy
all in Log22 cut off
Gene locus	Gene symbol	D1	D2	D3	D4	Gene description	kegg	COG NUMBER	COG FUNCTION	COG CLASS	COG class description	COG version change
RC1_0119	pdhA	0	0	2.25818	2.90338	pyruvate dehydrogenase E1 component subunit alpha	Citrate cycle (TCA cycle)			C	Energy production and conversion
RC1_0120	pdhB	0	0	2.09335	2.77076		Citrate cycle (TCA cycle)	COG0022	Pyruvate/2-oxoglutarate dehydrogenase complex, dehydrogenase (E1) component, [..]	C	Energy production and conversion
RC1_0121	pdhC	0	0	2.11295	2.76054		Citrate cycle (TCA cycle)			C	Energy production and conversion
RC1_0122	pdhD	0	0	2.12779	2.52752		Citrate cycle (TCA cycle)			C	Energy production and conversion
RC1_0289	glpQ	0	-2.04721	0	0	glycerophosphoryl diester phosphodiesterase		aproNOG00127	glycerophosphoryl diester phosphodiesterase	C	Energy production and conversion
RC1_0455	napF	0	0	0	2.48551	ferredoxin-type protein Na PF		aproNOG18680	ferredoxin-type protein napF	C	Energy production and conversion
RC1_0457	napA	0	0	0	2.48551	nitrate reductase catalytic subunit	Nitrogen metabolism	aproNOG00808	Formate dehydrogenase Alpha subunit	C	Energy production and conversion
RC1_0780	coxB	2.25789	2.29542	2.34049	3.41597	Cytochrome c oxidase subunit II	Nitrogen metabolism	COG1622	Heme/copper-type cytochrome/quinol oxidases, subunit 2	C	Energy production and conversion	COG CHANGE I STICK WITH 3.0
RC1_0781	coxA	0	0	0	2.54492	cytochrome c oxidase subunit I	Nitrogen metabolism	COG0843	Heme/copper-type cytochrome/quinol oxidases, subunit 1	C	Energy production and conversion
RC1_1074	coxM	2.35844	3.12277	3.67437	3.72744	carbon monoxide dehydrogenase		COG1319	Aerobic-type carbon monoxide dehydrogenase, middle subunit CoxM/CutM homologs	C	Energy production and conversion
RC1_1075	coxL	2.03043	2.67652	3.53591	4.08481	carbon monoxide dehydrogenase		COG1529	Aerobic-type carbon monoxide dehydrogenase, large subunit CoxL/CutL homologs	C	Energy production and conversion
RC1_1936	wrbA	0	2.11824	2.23671	0	flavoprotein WrbA		aproNOG04448	NADPH, quinone oxidoreductase	C	Energy production and conversion	COG CHANGE
RC1_2179		0	0	0	-3.44285	sulfite reductase		aproNOG03100	Sulfite reductase	C	Energy production and conversion	COG CHANGE
RC1_2686	aceA	-2.76092	-2.31056	0	-3.83859	isocitrate lyase	The net result of the glyoxylate cycle is therefore the production of glucose from fatty acids. By diverting isocitrate from the TCA cycle, the actions of ICL and malate synthase in the glyoxylate cycle result in the net assimilation of carbon from 2-carbon compounds.[10] Thus, while the TCA cycle yields no net carbon assimilation, the glyoxylate cycle generates intermediates that can be used to …	COG2224	Isocitrate lyase	C	Energy production and conversion
RC1_2887		0	0	-2.00051	0	glycerophosphoryl diester phosphodiesterase	Lipid metabolism	aproNOG19613	glycerophosphoryl diester phosphodiesterase	C	Energy production and conversion
RC1_3239		0	0	0	2.46705	coniferyl aldehyde dehydrogenase	This enzyme belongs to the family of oxidoreductases, specifically those acting on the aldehyde or oxo group of donor with NAD+ or NADP+ as acceptor	aproNOG01882	Aldehyde dehydrogenase	C	Energy production and conversion
RC1_3257		0	0	0	2.48735	alpha-methylacyl-CoA racemase		COG1804	Predicted acyl-CoA transferases/carnitine dehydratase	C	Energy production and conversion
RC1_3981		0	0	0	-2.00089	cytochrome c2 iso-1		COG3474	Cytochrome c2	C	Energy production and conversion
New in Log21.5 cut off
RC1_0269	adhC	0	0	1.62744	1.55906	alcohol dehydrogenase class III		aproNOG01101	alcohol dehydrogenase	FC: C	Energy production and conversion
RC1_0416	cioB	0	0	0	1.74725	ubiquinol oxidase subunit II		aproNOG00654	cytochrome D ubiquinol oxidase subunit II	FC: C	Energy production and conversion
RC1_0528		0	0	0	1.77659	oxidoreductase		COG1032	Fe-S oxidoreductase	FC: C	Energy production and conversion
RC1_1076	coxS	0	0	0	1.6943			COG1529	Aerobic-type carbon monoxide dehydrogenase, large subunit CoxL/CutL homologs	FC: C	Energy production and conversion
RC1_1106		0	0	-1.54997	-1.54367			COG2080	Aerobic-type carbon monoxide dehydrogenase, small subunit CoxS/CutS homologs	FC: C	Energy production and conversion
RC1_1187		0	0	-1.64865	0	NADH dehydrogenase				FC: C	Energy production and conversion
RC1_1419	hyfC	0	0	0	-1.67765	hydrogenase-4 component C			NADH dehydrogenase	FC: C	Energy production and conversion
RC1_1420	,hyfB	0	0	0	-1.67765	hydrogenase 4 subunit B				FC: C	Energy production and conversion
RC1_2102	c552	0	0	1.55565	0	cytochrome c2 iso-2				FC: C	Energy production and conversion
RC1_2176	fpr	0	0	0	-1.59546	ferredoxin--NADP reductase				FC: C	Energy production and conversion
RC1_2445		0	0	0	1.86799	rieske iron-sulfur protein (				FC: C	Energy production and conversion
RC1_2649		0	0	0	1.84199	zinc-type alcohol dehydrogenase		aproNOG01805	Alcohol dehydrogenase	FC: C	Energy production and conversion	COG CHANGE
RC1_2701	morB	0	0	0	-1.81002	morphinone reductase		COG1902	NADH:flavin oxidoreductases, Old Yellow Enzyme family	FC: C	Energy production and conversion
RC1_2742		0	0	0	1.68105	oxidoreductase, zinc-binding dehydrogenase family				FC: C	Energy production and conversion
RC1_2764		0	0	0	-1.86064	acetyltransferase; K09181 hypothetical protein			CoA-binding domain protein	FC: C	Energy production and conversion
RC1_3260	tme	0	0	0	-1.50779	tme; malic enzyme				FC: C	Energy production and conversion
RC1_3354		0	0	0	1.69555	oxidoreductase, aldolase				FC: C	Energy production and conversion
RC1_3506		0	0	0	1.99416	L-lactate dehydrogenase		COG0039	Malate/lactate dehydrogenases	FC: C	Energy production and conversion
RC1_3696	fixB	0	1.53294	0	1.60254	fixB; Electron transfer flavoprotein subunit alpha, FixB				FC: C	Energy production and conversion
RC1_3983		0	0	0	1.64486	FAD dependent oxidoreductase		COG0579	Predicted dehydrogenase	FC: C	Energy production and conversion	COG CHANGE
RC1_4035	cydB	0	-1.58593	-1.5297	0	cydB; cytochrome D ubiquinol oxidase subunit II				FC: C	Energy production and conversion
RC1_4036		0	-1.58413	0	-1.65847	cytochrome D ubiquinol oxidase, subunit I				FC: C	Energy production and conversion
all in Log21.5 cut off
RC1_0119	pdhA	0	0	2.25818	2.90338	pyruvate dehydrogenase E1 component subunit alpha	Citrate cycle (TCA cycle)			FC: C	Energy production and conversion
RC1_0120	pdhB	0	0	2.09335	2.77076	pyruvate dehydrogenase subunit beta	Citrate cycle (TCA cycle)	COG0022	Pyruvate/2-oxoglutarate dehydrogenase complex, dehydrogenase (E1) component, [..]	FC: C	Energy production and conversion
RC1_0121	pdhC	0	0	2.11295	2.76054	pyruvate dehydrogenase complex dihydrolipoamide acetyltransferase	Citrate cycle (TCA cycle)			FC: C	Energy production and conversion
RC1_0122	pdhD	0	0	2.12779	2.52752	dihydrolipoamide dehydrogenase	Citrate cycle (TCA cycle)			FC: C	Energy production and conversion
RC1_0269	adhC	0	0	1.62744	1.55906	alcohol dehydrogenase class III		aproNOG01101	alcohol dehydrogenase	FC: C	Energy production and conversion
RC1_0289	glpQ	0	-2.04721	-1.98356	0	glycerophosphoryl diester phosphodiesterase		aproNOG00127	glycerophosphoryl diester phosphodiesterase	FC: C	Energy production and conversion
RC1_0416	cioB	0	0	0	1.74725	ubiquinol oxidase subunit II		aproNOG00654	cytochrome D ubiquinol oxidase subunit II	FC: C	Energy production and conversion
RC1_0455	napF	0	0	0	2.48551	ferredoxin-type protein Na PF		aproNOG18680	ferredoxin-type protein napF	FC: C	Energy production and conversion
RC1_0457	napA	0	0	0	2.48551	nitrate reductase catalytic subunit	Nitrogen metabolism	aproNOG00808	Formate dehydrogenase Alpha subunit	FC: C	Energy production and conversion
RC1_0528		0	0	0	1.77659	oxidoreductase		COG1032	Fe-S oxidoreductase	FC: C	Energy production and conversion
RC1_0780	coxB	2.25789	2.29542	2.34049	3.41597	cytochrome c oxidase subunit II	Nitrogen metabolism	COG1622	Heme/copper-type cytochrome/quinol oxidases, subunit 2	FC: C	Energy production and conversion	COG CHANGE I STICK WITH 3.0
RC1_0781	coxA	0	0	0	2.54492	cytochrome c oxidase subunit I	Nitrogen metabolism	COG0843	Heme/copper-type cytochrome/quinol oxidases, subunit 1	FC: C	Energy production and conversion
RC1_1074	coxM	2.35844	3.12277	3.67437	3.72744	carbon monoxide dehydrogenase		COG1319	Aerobic-type carbon monoxide dehydrogenase, middle subunit CoxM/CutM homologs	FC: C	Energy production and conversion
RC1_1075	coxL	2.03043	2.67652	3.53591	4.08481	carbon monoxide dehydrogenase		COG1529	Aerobic-type carbon monoxide dehydrogenase, large subunit CoxL/CutL homologs	FC: C	Energy production and conversion
RC1_1076	coxS	0	0	0	1.6943			COG1529	Aerobic-type carbon monoxide dehydrogenase, large subunit CoxL/CutL homologs	FC: C	Energy production and conversion
RC1_1106		0	0	-1.54997	-1.54367			COG2080	Aerobic-type carbon monoxide dehydrogenase, small subunit CoxS/CutS homologs	FC: C	Energy production and conversion
RC1_1187		0	0	-1.64865	0	NADH dehydrogenase				FC: C	Energy production and conversion
RC1_1419	hyfC	0	0	0	-1.67765	hydrogenase-4 component C			NADH dehydrogenase	FC: C	Energy production and conversion
RC1_1420	,hyfB	0	0	0	-1.67765	hydrogenase 4 subunit B				FC: C	Energy production and conversion
RC1_1936	wrbA	0	2.11824	2.23671	0	flavoprotein WrbA		aproNOG04448	NADPH, quinone oxidoreductase	FC: C	Energy production and conversion	COG CHANGE
RC1_2102	c552	0	0	1.55565	0	cytochrome c2 iso-2				FC: C	Energy production and conversion
RC1_2176	fpr	0	0	0	-1.59546	ferredoxin--NADP reductase				FC: C	Energy production and conversion
RC1_2179	cysI	-1.73506	-1.56976	-1.62368	-3.44285	sulfite reductase		aproNOG03100	Sulfite reductase	FC: C	Energy production and conversion	COG CHANGE
RC1_2445		0	0	0	1.86799	rieske iron-sulfur protein (				FC: C	Energy production and conversion
RC1_2649		0	0	0	1.84199	zinc-type alcohol dehydrogenase		aproNOG01805	Alcohol dehydrogenase	FC: C	Energy production and conversion	COG CHANGE
RC1_2686	aceA	-2.76092	-2.31056	-1.62715	-3.83859	isocitrate lyase	The net result of the glyoxylate cycle is therefore the production of glucose from fatty acids. By diverting isocitrate from the TCA cycle, the actions of ICL and malate synthase in the glyoxylate cycle result in the net assimilation of carbon from 2-carbon compounds.[10] Thus, while the TCA cycle yields no net carbon assimilation, the glyoxylate cycle generates intermediates that can be used to …	COG2224	Isocitrate lyase	FC: C	Energy production and conversion
RC1_2701	morB	0	0	0	-1.81002	morphinone reductase		COG1902	NADH:flavin oxidoreductases, Old Yellow Enzyme family	FC: C	Energy production and conversion
RC1_2742		0	0	0	1.68105	oxidoreductase, zinc-binding dehydrogenase family				FC: C	Energy production and conversion
RC1_2764		0	0	0	-1.86064	acetyltransferase; K09181 hypothetical protein			CoA-binding domain protein	FC: C	Energy production and conversion
RC1_2887		0	0	-2.00051	0	glycerophosphoryl diester phosphodiesterase	Lipid metabolism	aproNOG19613	glycerophosphoryl diester phosphodiesterase	FC: C	Energy production and conversion
RC1_3239	calB	0	0	0	2.46705	coniferyl aldehyde dehydrogenase	This enzyme belongs to the family of oxidoreductases, specifically those acting on the aldehyde or oxo group of donor with NAD+ or NADP+ as acceptor	aproNOG01882	Aldehyde dehydrogenase	FC: C	Energy production and conversion
RC1_3257		0	0	1.71201	2.48735	alpha-methylacyl-CoA racemase		COG1804	Predicted acyl-CoA transferases/carnitine dehydratase	FC: C	Energy production and conversion
RC1_3260	tme	0	0	0	-1.50779	tme; malic enzyme				FC: C	Energy production and conversion
RC1_3354		0	0	0	1.69555	oxidoreductase, aldolase				FC: C	Energy production and conversion
RC1_3506		0	0	0	1.99416	L-lactate dehydrogenase		COG0039	Malate/lactate dehydrogenases	FC: C	Energy production and conversion
RC1_3696	fixB	0	1.53294	0	1.60254	fixB; Electron transfer flavoprotein subunit alpha, FixB				FC: C	Energy production and conversion
RC1_3981		0	0	0	-2.00089	cytochrome c2 iso-1		COG3474	Cytochrome c2	FC: C	Energy production and conversion
RC1_3983		0	0	0	1.64486	FAD dependent oxidoreductase		COG0579	Predicted dehydrogenase	FC: C	Energy production and conversion	COG CHANGE
RC1_4035	cydB	0	-1.58593	-1.5297	0	cydB; cytochrome D ubiquinol oxidase subunit II				FC: C	Energy production and conversion
RC1_4036		0	-1.58413	0	-1.65847	cytochrome D ubiquinol oxidase, subunit I				FC: C	Energy production and conversion
	gene number	40
	up	25
	down	15

## Sheet: D cell cycle 
all in Log21.5 cut off
Gene locus	Gene symbol	D1	D2	D3	D4	Gene description	kegg	COG NUMBER	COG FUNCTION	COG CLASS	COG class description	COG version change
RC1_0423		0	0	0	-1.61461	camphor resistance protein CrcB		aproNOG22447	camphor resistance protein CrcB	FC: D	Cell cycle control and mitosis
RC1_0614	ftsW,	0	0	0	-1.85368	cell division protein FtsW;		aproNOG02463	cell division protein	FC: D	Cell cycle control and mitosis
	gene number	2
	up
	down	2

## Sheet: E amino acid
all in Log22 cut off
Gene locus	Gene symbol	D1	D2	D3	D4	Gene description	kegg	COG NUMBER	COG FUNCTION	COG CLASS	COG class description	COG version change
RC1_0762	ald	0	2.63248	0	4.04754	alanine dehydrogenase	Alanine, aspartate and glutamate metabolism	COG0686	Alanine dehydrogenase	E	Amino Acid metabolis and transport
RC1_1016		0	0	0	-2.28255	diaminopimelate decarboxylase	Lysine biosynthesis	COG0019	Diaminopimelate decarboxylase	E	Amino Acid metabolis and transport
RC1_1588	alkJ	0	0	0	3.21719	alcohol dehydrogenase (acceptor)	Phosphonate and phosphinate metabolism	COG2303	Choline dehydrogenase and related flavoproteins	E	Amino Acid metabolis and transport
RC1_1891	ilvE	0	0	0	-3.01079	branched-chain amino acid aminotransferase	The biological function of branched chain aminotransferases is to catalyse the synthesis of the branched chain amino acids leucine, isoleucine, and valine	COG0115	Branched-chain amino acid aminotransferase/4-amino-4-deoxychorismate lyase	E	Amino Acid metabolis and transport
RC1_1969	leuA	0	0	0	2.26099	2-isopropylmalate synthase		COG0119	Isopropylmalate/homocitrate/citramalate synthases	E	Amino Acid metabolis and transport
RC1_1973	ilvC	0	0	0	-2.64416	ketol-acid reductoisomerase		COG0059	Ketol-acid reductoisomerase	E	Amino Acid metabolis and transport
RC1_1974	ilvH	-2.06077	0	0	-2.59445	acetolactate synthase small subunit		COG0440	Acetolactate synthase, small (regulatory) subunit	E	Amino Acid metabolis and transport
RC1_1975	ilvI	-2.00018	0	0	-2.55976	acetolactate synthase large subunit		COG0028	Thiamine pyrophosphate-requiring enzymes [acetolactate synthase, pyruvate dehydrogenase [..]	E	Amino Acid metabolis and transport
RC1_2508	maiA	0	0	0	2.63685	maleylacetoacetate isomerase	Tyrosine metabolism, organism-specific biosystem (from KEGG)	aproNOG03943	Maleylacetoacetate isomerase	E	Amino Acid metabolis and transport	COG CHANGE I STICK WITH 3.0
RC1_2593		0	-2.03576	-2.47462	-2.79448	hypothetical protein		COG5425	Usg protein, probable subunit of phosphoribosylanthranilate isomerase	E	Amino Acid metabolis and transport
RC1_2706		0	0	0	2.67913	sodium/solute symporter		COG0591	Na+/proline symporter	E	Amino Acid metabolis and transport	COG CHANGE I STICK WITH 3.0
RC1_2780		0	0	0	2.07354	Tryptophan 2,3-dioxygenase	Tryptophan metabolism	aproNOG01658	Catalyzes the oxidative cleavage of the L-tryptophan (L- Trp) pyrrole ring (By similarity)	E	Amino Acid metabolis and transport
RC1_3193	gltB	-2.21664	0	0	0	glutamate synthase, large subunit	Alanine, aspartate and glutamate metabolism	COG0067	Glutamate synthase domain 1	E	Amino Acid metabolis and transport
RC1_3195	gltD	-2.4584	-2.19614	0	0	putative oxidoreductase	Alanine, aspartate and glutamate metabolism	COG0493	NADPH-dependent glutamate synthase beta chain and related oxidoreductases	E	Amino Acid metabolis and transport
RC1_3296	hisH	0	0	0	-2.0127	imidazole glycerol phosphate synthase subunit HisH	Histidine metabolism	aproNOG03118	IGPS catalyzes the conversion of PRFAR and glutamine to IGP, AICAR and glutamate	E	Amino Acid metabolis and transport
RC1_3343	hppD	0	0	0	3.53955	4-hydroxyphenylpyruvate dioxygenase	Phenylalanine metabolism,	COG3185	4-hydroxyphenylpyruvate dioxygenase and related hemolysins	E	Amino Acid metabolis and transport
RC1_3346	phhA	0	2.9026	2.66875	4.15899	phenylalanine-4-hydroxylase	Phenylalanine metabolism,	COG3186	Phenylalanine-4-hydroxylase	E	Amino Acid metabolis and transport
RC1_3961	leuD	0	0	0	-2.08157	3-isopropylmalate dehydratase small subunit	Valine, leucine and isoleucine biosynthesis	COG0066	3-isopropylmalate dehydratase small subunit	E	Amino Acid metabolis and transport
RC1_3962	leuB	0	0	0	-2.10721	3-isopropylmalate dehydrogenase	Valine, leucine and isoleucine biosynthesis	aproNOG02077	Catalyzes the oxidation of 3-carboxy-2-hydroxy-4- methylpentanoate (3-isopropylmalate)	E	Amino Acid metabolis and transport
New in Log21.5 cut off
RC1_0264		0	0	0	-1.66564	Serine carboxypeptidase, putative		COG2939	Carboxypeptidase C (cathepsin A)	FC: E	Amino Acid metabolis and transport
RC1_0558		0	0	-1.92089	0	amidinotransferase		aproNOG01354		FC: E	Amino Acid metabolis and transport
RC1_0748	bioF	0	0	0	-1.63727	bioF; 8-amino-7-oxononanoate synthase				FC: E	Amino Acid metabolis and transport
RC1_1306		0	0	0	-1.84206	class I and II aminotransferase				FC: E	Amino Acid metabolis and transport
RC1_1469		0	-1.55237	-1.62634	-1.85092	omega-amino acid:pyruvate aminotransferase (				FC: E	Amino Acid metabolis and transport
RC1_1513		0	0	0	1.64225	amino acid permease				FC: E	Amino Acid metabolis and transport	COG CHANGE I STICK WITH 3.0
RC1_1717		0	0	0	-1.66972	lysine			decarboxylase	FC: E	Amino Acid metabolis and transport
RC1_1788	serC	0	0	0	-1.56361	phosphoserine aminotransferase				FC: E	Amino Acid metabolis and transport
RC1_1880	aatA	0	0	0	-1.77223	aspartate aminotransferase A				FC: E	Amino Acid metabolis and transport
RC1_2333	leuC	0	0	0	-1.65344	3-isopropylmalate dehydratase large subunit (				FC: E	Amino Acid metabolis and transport
RC1_2776		0	0	0	-1.97061	cyclase, putative			Catalyzes the hydrolysis of N-formyl-L-kynurenine to L- kynurenine	FC: E	Amino Acid metabolis and transport
RC1_3009	ldc	0	0	0	-1.69561	lysine (EC:4.1.1.17 4.1.1.18); K01581 ornithine decarboxylase				FC: E	Amino Acid metabolis and transport
RC1_3102	thiO	0	-1.74791	-1.87578	0					FC: E	Amino Acid metabolis and transport
RC1_3642	thrC	0	0	0	-1.55893	threonine synthase				FC: E	Amino Acid metabolis and transport
RC1_3933	asd	0	0	0	-1.62098	asd; aspartate-semialdehyde dehydrogenase			Catalyzes the NADPH-dependent formation of L-aspartate- semialdehyde	FC: E	Amino Acid metabolis and transport
RC1_4088		0	0	1.50342	1.95047	dipeptidyl anminopeptidase				FC: E	Amino Acid metabolis and transport
all in Log21.5 cut off
RC1_0264		0	0	0	-1.66564	Serine carboxypeptidase, putative		COG2939	Carboxypeptidase C (cathepsin A)	FC: E	Amino Acid metabolis and transport
RC1_0558		0	0	-1.92089	0	amidinotransferase		aproNOG01354		FC: E	Amino Acid metabolis and transport
RC1_0748	bioF	0	0	0	-1.63727	bioF; 8-amino-7-oxononanoate synthase				FC: E	Amino Acid metabolis and transport
RC1_0762	ald	1.51937	2.63248	1.64507	4.04754	alanine dehydrogenase	Alanine, aspartate and glutamate metabolism	COG0686	Alanine dehydrogenase	FC: E	Amino Acid metabolis and transport
RC1_1016		0	-1.54778	-1.64077	-2.28255	diaminopimelate decarboxylase	Lysine biosynthesis	COG0019	Diaminopimelate decarboxylase	FC: E	Amino Acid metabolis and transport
RC1_1306		0	0	0	-1.84206	class I and II aminotransferase				FC: E	Amino Acid metabolis and transport
RC1_1469		0	-1.55237	-1.62634	-1.85092	omega-amino acid:pyruvate aminotransferase (				FC: E	Amino Acid metabolis and transport
RC1_1513		0	0	0	1.64225	amino acid permease				FC: E	Amino Acid metabolis and transport
RC1_1588	alkJ	0	1.67681	1.98309	3.21719	alcohol dehydrogenase (acceptor)	Phosphonate and phosphinate metabolism	COG2303	Choline dehydrogenase and related flavoproteins	FC: E	Amino Acid metabolis and transport
RC1_1717		0	0	0	-1.66972	lysine			decarboxylase	FC: E	Amino Acid metabolis and transport
RC1_1788	serC	0	0	0	-1.56361	phosphoserine aminotransferase				FC: E	Amino Acid metabolis and transport
RC1_1880	aatA	0	0	0	-1.77223	aspartate aminotransferase A				FC: E	Amino Acid metabolis and transport
RC1_1891	ilvE	0	0	-1.51064	-3.01079	branched-chain amino acid aminotransferase	The biological function of branched chain aminotransferases is to catalyse the synthesis of the branched chain amino acids leucine, isoleucine, and valine	COG0115	Branched-chain amino acid aminotransferase/4-amino-4-deoxychorismate lyase	FC: E	Amino Acid metabolis and transport
RC1_1969	leuA	0	0	0	2.26099	2-isopropylmalate synthase		COG0119	Isopropylmalate/homocitrate/citramalate synthases	FC: E	Amino Acid metabolis and transport
RC1_1973	ilvC	-1.96854	-1.80897	0	-2.64416	ketol-acid reductoisomerase		COG0059	Ketol-acid reductoisomerase	FC: E	Amino Acid metabolis and transport
RC1_1974	ilvH	-2.06077	-1.79062	0	-2.59445	acetolactate synthase small subunit		COG0440	Acetolactate synthase, small (regulatory) subunit	FC: E	Amino Acid metabolis and transport
RC1_1975	ilvI	-2.00018	-1.8206	0	-2.55976	acetolactate synthase large subunit		COG0028	Thiamine pyrophosphate-requiring enzymes [acetolactate synthase, pyruvate dehydrogenase [..]	FC: E	Amino Acid metabolis and transport
RC1_2333	leuC	0	0	0	-1.65344	3-isopropylmalate dehydratase large subunit (				FC: E	Amino Acid metabolis and transport
RC1_2508	,maiA	0	0	0	2.63685	maleylacetoacetate isomerase	Tyrosine metabolism, organism-specific biosystem (from KEGG)	aproNOG03943	Maleylacetoacetate isomerase	FC: E	Amino Acid metabolis and transport
RC1_2593		-1.6071	-2.03576	-2.47462	-2.79448	hypothetical protein		COG5425	Usg protein, probable subunit of phosphoribosylanthranilate isomerase	FC: E	Amino Acid metabolis and transport
RC1_2706		0	0	0	2.67913	sodium/solute symporter		COG0591	Na+/proline symporter	FC: E	Amino Acid metabolis and transport
RC1_2776		0	0	0	-1.97061	cyclase, putative			Catalyzes the hydrolysis of N-formyl-L-kynurenine to L- kynurenine	FC: E	Amino Acid metabolis and transport
RC1_2780		0	0	0	2.07354	Tryptophan 2,3-dioxygenase	Tryptophan metabolism	aproNOG01658	Catalyzes the oxidative cleavage of the L-tryptophan (L- Trp) pyrrole ring (By similarity)	FC: E	Amino Acid metabolis and transport
RC1_3009	ldc	0	0	0	-1.69561	lysine (EC:4.1.1.17 4.1.1.18); K01581 ornithine decarboxylase				FC: E	Amino Acid metabolis and transport
RC1_3102	thiO	0	-1.74791	-1.87578	0					FC: E	Amino Acid metabolis and transport
RC1_3193	gltB	-2.21664	-1.91119	-1.69875	-1.72003	glutamate synthase, large subunit	Alanine, aspartate and glutamate metabolism	COG0067	Glutamate synthase domain 1	FC: E	Amino Acid metabolis and transport
RC1_3195	gltD	-2.4584	-2.19614	0	-1.96494	putative oxidoreductase	Alanine, aspartate and glutamate metabolism	COG0493	NADPH-dependent glutamate synthase beta chain and related oxidoreductases	FC: E	Amino Acid metabolis and transport
RC1_3296	hisH	0	-1.52259	-1.50455	-2.0127	imidazole glycerol phosphate synthase subunit HisH	Histidine metabolism	aproNOG03118	IGPS catalyzes the conversion of PRFAR and glutamine to IGP, AICAR and glutamate	FC: E	Amino Acid metabolis and transport
RC1_3343	hppD	0	0	0	3.53955	4-hydroxyphenylpyruvate dioxygenase	Phenylalanine metabolism,	COG3185	4-hydroxyphenylpyruvate dioxygenase and related hemolysins	FC: E	Amino Acid metabolis and transport
RC1_3346	phhA	1.84744	2.9026	2.66875	4.15899	phenylalanine-4-hydroxylase	Phenylalanine metabolism,	COG3186	Phenylalanine-4-hydroxylase	FC: E	Amino Acid metabolis and transport
RC1_3642	thrC	0	0	0	-1.55893	threonine synthase				FC: E	Amino Acid metabolis and transport
RC1_3933	asd	0	0	0	-1.62098	asd; aspartate-semialdehyde dehydrogenase			Catalyzes the NADPH-dependent formation of L-aspartate- semialdehyde	FC: E	Amino Acid metabolis and transport
RC1_3961	leuD	0	0	0	-2.08157	3-isopropylmalate dehydratase small subunit	Valine, leucine and isoleucine biosynthesis	COG0066	3-isopropylmalate dehydratase small subunit	FC: E	Amino Acid metabolis and transport
RC1_3962	leuB	-1.6226	-1.53296	0	-2.10721	3-isopropylmalate dehydrogenase	Valine, leucine and isoleucine biosynthesis	aproNOG02077	Catalyzes the oxidation of 3-carboxy-2-hydroxy-4- methylpentanoate (3-isopropylmalate)	FC: E	Amino Acid metabolis and transport
RC1_4088		0	0	1.50342	1.95047	dipeptidyl anminopeptidase				FC: E	Amino Acid metabolis and transport
		gene number	35
		up	10
		down	25

## Sheet: F nucleotide
all in Log22 cut off
Gene locus	Gene symbol	D1	D2	D3	D4	Gene description	kegg	COG NUMBER	COG FUNCTION	COG CLASS	COG class description	COG version change
RC1_0137	purU	0	0	0	-3.06862	formyltetrahydrofolate deformylase	Glyoxylate and dicarboxylate metabolism, One carbon pool by folate	COG0788	Formyltetrahydrofolate hydrolase	F	Nucleotide metabolism and transport
RC1_0252	cpdB	0	0	0	-2.36827	nucleoside 2-deoxyribosyltransferase, 2',3'-cyclic-nucleotide 2'-phosphodiesterase	Purine metabolism	COG0737	5'-nucleotidase/2',3'-cyclic phosphodiesterase and related esterases	F	Nucleotide metabolism and transport
RC1_0253		0	0	0	-2.36827	nucleoside 2-deoxyribosyltransferase		COG3613	Nucleoside 2-deoxyribosyltransferase	F	Nucleotide metabolism and transport
RC1_1524	pyrB	0	0	0	-2.23994	aspartate carbamoyltransferase	Pyrimidine metabolism	COG0540	Aspartate carbamoyltransferase, catalytic chain	F	Nucleotide metabolism and transport
RC1_1525	pyrC'	0	0	0	-2.09307	dihydroorotase-like protein	Pyrimidine metabolism	COG0044	Dihydroorotase and related cyclic amidohydrolases	F	Nucleotide metabolism and transport	COG CHANGE I STICK WITH 3.0
RC1_2690		0	0	0	2.36531	orotate phosphoribosyltransferase	Orotate phosphoribosyltransferase is an enzyme involved in pyrimidine biosynthesis. It catalyzes the formation of orotidine 5'-monophosphate (OMP) from orotate and phosphoribosyl pyrophosphate	COG0461	Orotate phosphoribosyltransferase	F	Nucleotide metabolism and transport	COG CHANGE I STICK WITH 3.0
New in Log21.5 cut off
RC1_0155	guaB	0	0	0	-1.67526	inosine-5'-monophosphate dehydrogenase	Purine metabolism	aproNOG01147	Catalyzes the conversion of inosine 5-phosphate (IMP) to xanthosine 5-phosphate (XMP)	FC: F	Nucleotide metabolism and transport
RC1_1551	purM	0	0	0	-1.72542	phosphoribosylformylglycinamidine cyclo-ligase,		COG0150	Phosphoribosylaminoimidazole (AIR) synthetase	FC: F	Nucleotide metabolism and transport
RC1_1552	,purN	0	0	0	-1.72542	phosphoribosylglycinamide formyltransferase		COG0299	Folate-dependent phosphoribosylglycinamide formyltransferase PurN	FC: F	Nucleotide metabolism and transport
RC1_1850	purE	0	0	0	-1.79784	phosphoribosylaminoimidazole carboxylase catalytic subunit (		COG0041	Phosphoribosylcarboxyaminoimidazole (NCAIR) mutase	FC: F	Nucleotide metabolism and transport
RC1_1906	prs	0	0	0	-1.77139	ribose-phosphate pyrophosphokinase				FC: F	Nucleotide metabolism and transport
RC1_2002	thyA	1.52554	0	0	0	thymidylate synthase				FC: F	Nucleotide metabolism and transport
RC1_2352	purH	0	0	0	-1.87138	purH; bifunctional phosphoribosylaminoimidazolecarboxamide formyltransferase/IMP cyclohydrolase				FC: F	Nucleotide metabolism and transport
RC1_3387	purB	0	0	0	-1.54713	adenylosuccinate lyase				FC: F	Nucleotide metabolism and transport
RC1_3950		0	0	0	1.58208	hydrolase				FC: F	Nucleotide metabolism and transport
all in Log21.5 cut off
RC1_0137	purU	0	-1.69031	-1.5421	-3.06862	formyltetrahydrofolate deformylase	Glyoxylate and dicarboxylate metabolism, One carbon pool by folate	COG0788	Formyltetrahydrofolate hydrolase	FC: F	Nucleotide metabolism and transport
RC1_0155	guaB	0	0	0	-1.67526	inosine-5'-monophosphate dehydrogenase	Purine metabolism	aproNOG01147	Catalyzes the conversion of inosine 5-phosphate (IMP) to xanthosine 5-phosphate (XMP)	FC: F	Nucleotide metabolism and transport
RC1_0252	cpdB	0	0	-1.57938	-2.36827	nucleoside 2-deoxyribosyltransferase, 2',3'-cyclic-nucleotide 2'-phosphodiesterase	Purine metabolism	COG0737	5'-nucleotidase/2',3'-cyclic phosphodiesterase and related esterases	FC: F	Nucleotide metabolism and transport
RC1_0253		0	0	-1.57938	-2.36827	nucleoside 2-deoxyribosyltransferase		COG3613	Nucleoside 2-deoxyribosyltransferase	FC: F	Nucleotide metabolism and transport
RC1_1524	pyrB	0	0	0	-2.23994	aspartate carbamoyltransferase	Pyrimidine metabolism	COG0540	Aspartate carbamoyltransferase, catalytic chain	FC: F	Nucleotide metabolism and transport
RC1_1525	pyrC'	0	0	0	-2.09307	dihydroorotase-like protein	Pyrimidine metabolism	COG0044	Dihydroorotase and related cyclic amidohydrolases	FC: F	Nucleotide metabolism and transport	COG CHANGE I STICK WITH 3.0
RC1_1551	purM	0	0	0	-1.72542	phosphoribosylformylglycinamidine cyclo-ligase,		COG0150	Phosphoribosylaminoimidazole (AIR) synthetase	FC: F	Nucleotide metabolism and transport
RC1_1552	purN	0	0	0	-1.72542	phosphoribosylglycinamide formyltransferase		COG0299	Folate-dependent phosphoribosylglycinamide formyltransferase PurN	FC: F	Nucleotide metabolism and transport
RC1_1850	purE	0	0	0	-1.79784	phosphoribosylaminoimidazole carboxylase catalytic subunit (		COG0041	Phosphoribosylcarboxyaminoimidazole (NCAIR) mutase	FC: F	Nucleotide metabolism and transport
RC1_1906	prs	0	0	0	-1.77139	ribose-phosphate pyrophosphokinase				FC: F	Nucleotide metabolism and transport
RC1_2002	thyA	1.52554	0	0	0	thymidylate synthase				FC: F	Nucleotide metabolism and transport
RC1_2352	purH	0	0	0	-1.87138	purH; bifunctional phosphoribosylaminoimidazolecarboxamide formyltransferase/IMP cyclohydrolase				FC: F	Nucleotide metabolism and transport
RC1_2690		0	1.73588	1.62658	2.36531	orotate phosphoribosyltransferase	Orotate phosphoribosyltransferase is an enzyme involved in pyrimidine biosynthesis. It catalyzes the formation of orotidine 5'-monophosphate (OMP) from orotate and phosphoribosyl pyrophosphate	COG0461	Orotate phosphoribosyltransferase	FC: F	Nucleotide metabolism and transport	COG CHANGE I STICK WITH 3.0
RC1_3387	purB	0	0	0	-1.54713	adenylosuccinate lyase				FC: F	Nucleotide metabolism and transport
RC1_3950		0	0	0	1.58208	hydrolase				FC: F	Nucleotide metabolism and transport
		gene number	15
		up	3
		down	12

## Sheet: G carbohydrate
all in Log22 cut off
Gene locus	Gene symbol	D1	D2	D3	D4	Gene description	kegg	COG NUMBER	COG FUNCTION	COG CLASS	COG class description	COG version change
RC1_0227		0	0	0	2.98521	class II aldolase	Aldolase B also known as fructose-bisphosphate aldolase B or liver-type aldolase is one of three isoenzymes (A, B, and C) of the class I fructose 1,6-bisphosphate aldolase enzyme (EC 4.1.2.13), and plays a key role in both glycolysis and gluconeogenesis.	COG0235	Ribulose-5-phosphate 4-epimerase and related epimerases and aldolases	G	Carbohydrate metabolism and transport
RC1_0396		3.46799	5.36516	5.97488	4.96346	chitinase class II protein		COG3469	Chitinase	G	Carbohydrate metabolism and transport	COG CHANGE I STICK WITH 3.0
RC1_0769		0	0	0	2.34032	phosphoglycerate mutase family protein		COG0406	Fructose-2,6-bisphosphatase	G	Carbohydrate metabolism and transport
RC1_2350		0	0	0	-2.90068	ribulose-phosphate 3-epimerase	Pentose phosphate pathway	COG0036	Pentose-5-phosphate-3-epimerase	G	Carbohydrate metabolism and transport
RC1_2705	lamB	0	0	2.05649	3.01302	maltoporin	Maltoporin-like; The Maltoporin-like channels (LamB porin) form a trimeric structure which facilitate the diffusion of maltodextrins and other sugars across the outer membrane of Gram-negative bacteria.	COG4580	Maltoporin (phage lambda and maltose receptor)	G	Carbohydrate metabolism and transport
RC1_2843		0	0	0	2.80265	major facilitator superfamily transport protein		aproNOG08065	major facilitator superfamily	G	Carbohydrate metabolism and transport	cog change
RC1_3730	malF	0	0	0	2.32956	maltose transport system permease malF	ABC transporters	COG1175	ABC-type sugar transport systems, permease components	G	Carbohydrate metabolism and transport	COG CHANGE I STICK WITH 3.0
RC1_3731	malG	0	0	0	2.25887	maltose transport system permease malG	ABC transporters	COG0395	ABC-type sugar transport system, permease component	G	Carbohydrate metabolism and transport	COG CHANGE I STICK WITH 3.0
RC1_3732	malK	2.12187	0	0	3.37204	maltose	?	COG3839	ABC-type sugar transport systems, ATPase components	G	Carbohydrate metabolism and transport	COG CHANGE I STICK WITH 3.0
RC1_3734		0	2.12918	2.60778	4.20237	sugar ABC transporter periplasmic sugar-binding protein	ABC transporters	COG1653	ABC-type sugar transport system, periplasmic component	G	Carbohydrate metabolism and transport
RC1_3798		0	0	0	-2.24075	transmembrane transport protein		aproNOG01088	major facilitator superfamily	G	Carbohydrate metabolism and transport
RC1_3887	gcd	2.02393	0	0	2.20792	quinoprotein glucose dehydrogenase		COG4993	Glucose dehydrogenase	G	Carbohydrate metabolism and transport
RC1_3991		3.83271	4.00628	4.3937	5.63335	UDP-glucose 4-epimerase		COG0451	Nucleoside-diphosphate-sugar epimerases	G,M	Carbohydrate metabolism and transport	COG CHANGE I STICK WITH 3.0
RC1_3992		2.5674	2.42929	2.81332	3.59529	NAD dependent epimerase		COG0451	Nucleoside-diphosphate-sugar epimerases	G,M	Carbohydrate metabolism and transport
New in Log21.5 cut off
RC1_0028		0	-1.74792	0	0	glucose/sorbosone dehydrogenase		aproNOG01328	Glucose sorbosone dehydrogenase	FC: G	Carbohydrate metabolism and transport
RC1_0251		0	0	0	-1.94231	sugar ABC transporter permease		aproNOG00231	ABC transporter permease protein	FC: G	Carbohydrate metabolism and transport	COG CHANGE
RC1_0773		0	0	0	1.95912	hypothetical protein		COG3664	Beta-xylosidase	FC: G	Carbohydrate metabolism and transport
RC1_1412	otsB	1.83675	1.93553	0	1.6094	otsB; trehalose-phosphatase				FC: G	Carbohydrate metabolism and transport
RC1_0819		0	0	0	-1.67884	ABC transporter permease		COG1682	ABC-type polysaccharide/polyol phosphate export systems, permease component	FC: G, M	Carbohydrate metabolism and transport	COG CHANGE
RC1_0820		0	0	0	-1.67884	ABC transporter ATP-binding protein		COG1134	ABC-type polysaccharide/polyol phosphate transport system, ATPase component	FC: G, M	Carbohydrate metabolism and transport	COG CHANGE
all in Log21.5 cut off
RC1_0028		0	-1.74792	0	0	glucose/sorbosone dehydrogenase		aproNOG01328	Glucose sorbosone dehydrogenase	FC: G	Carbohydrate metabolism and transport
RC1_0227		0	0	1.94872	2.98521	class II aldolase	Aldolase B also known as fructose-bisphosphate aldolase B or liver-type aldolase is one of three isoenzymes (A, B, and C) of the class I fructose 1,6-bisphosphate aldolase enzyme (EC 4.1.2.13), and plays a key role in both glycolysis and gluconeogenesis.	COG0235	Ribulose-5-phosphate 4-epimerase and related epimerases and aldolases	FC: G	Carbohydrate metabolism and transport
RC1_0251		0	0	0	-1.94231	sugar ABC transporter permease		aproNOG00231	ABC transporter permease protein	FC: G	Carbohydrate metabolism and transport	COG CHANGE
RC1_0396		3.46799	5.36516	5.97488	4.96346	chitinase class II protein		COG3469	Chitinase	FC: G	Carbohydrate metabolism and transport	COG CHANGE I STICK WITH 3.0
RC1_0769		0	0	0	2.34032	phosphoglycerate mutase family protein		COG0406	Fructose-2,6-bisphosphatase	FC: G	Carbohydrate metabolism and transport
RC1_0773		0	0	0	1.95912	hypothetical protein		COG3664	Beta-xylosidase	FC: G	Carbohydrate metabolism and transport
RC1_1412	otsB	1.83675	1.93553	0	1.6094	otsB; trehalose-phosphatase				FC: G	Carbohydrate metabolism and transport
RC1_2350	rpe	0	0	-1.85617	-2.90068	ribulose-phosphate 3-epimerase	Pentose phosphate pathway	COG0036	Pentose-5-phosphate-3-epimerase	FC: G	Carbohydrate metabolism and transport
RC1_2705	lamB	1.52549	1.60311	2.05649	3.01302	maltoporin	Maltoporin-like; The Maltoporin-like channels (LamB porin) form a trimeric structure which facilitate the diffusion of maltodextrins and other sugars across the outer membrane of Gram-negative bacteria.	COG4580	Maltoporin (phage lambda and maltose receptor)	FC: G	Carbohydrate metabolism and transport
RC1_2843		0	0	0	2.80265	major facilitator superfamily transport protein		aproNOG08065	major facilitator superfamily	FC: G	Carbohydrate metabolism and transport	cog change
RC1_3730	malF	1.56826	1.51947	0	2.32956	maltose transport system permease malF	ABC transporters	COG1175	ABC-type sugar transport systems, permease components	FC: G	Carbohydrate metabolism and transport	COG CHANGE I STICK WITH 3.0
RC1_3731	malG	1.69496	0	0	2.25887	maltose transport system permease malG	ABC transporters	COG0395	ABC-type sugar transport system, permease component	FC: G	Carbohydrate metabolism and transport	COG CHANGE I STICK WITH 3.0
RC1_3732	malK	2.12187	1.96478	1.94374	3.37204	maltose transport system permease	?	COG3839	ABC-type sugar transport systems, ATPase components	FC: G	Carbohydrate metabolism and transport	COG CHANGE I STICK WITH 3.0
RC1_3734		1.84075	2.12918	2.60778	4.20237	sugar ABC transporter periplasmic sugar-binding protein	ABC transporters	COG1653	ABC-type sugar transport system, periplasmic component	FC: G	Carbohydrate metabolism and transport
RC1_3798		0	0	-1.79376	-2.24075	transmembrane transport protein		aproNOG01088	major facilitator superfamily	FC: G	Carbohydrate metabolism and transport
RC1_3887	gcd	2.02393	1.81066	1.70092	2.20792	quinoprotein glucose dehydrogenase		COG4993	Glucose dehydrogenase	FC: G	Carbohydrate metabolism and transport
RC1_0819		0	0	0	-1.67884	ABC transporter permease		COG1682	ABC-type polysaccharide/polyol phosphate export systems, permease component	FC: G, M	Carbohydrate metabolism and transport	COG CHANGE
RC1_0820		0	0	0	-1.67884	ABC transporter ATP-binding protein		COG1134	ABC-type polysaccharide/polyol phosphate transport system, ATPase component	FC: G, M	Carbohydrate metabolism and transport	COG CHANGE
RC1_3991		3.83271	4.00628	4.3937	5.63335	UDP-glucose 4-epimerase		COG0451	Nucleoside-diphosphate-sugar epimerases	FC: G, M	Carbohydrate metabolism and transport	COG CHANGE I STICK WITH 3.0
RC1_3992		2.5674	2.42929	2.81332	3.59529	NAD dependent epimerase		COG0451	Nucleoside-diphosphate-sugar epimerases	FC: G, M	Carbohydrate metabolism and transport
	gene number	20
	up	14
	down	6

## Sheet: H coenzyme
all in Log22 cut off
Gene locus	Gene symbol	D1	D2	D3	D4	Gene description	kegg	COG NUMBER	COG FUNCTION	COG CLASS	COG class description	COG version change
RC1_0786	moeA	0	-2.13904	-2.72214	-2.33103	molybdopterin biosynthesis protein MoeA	MoeA; MoeA family. Members of this family are involved in biosynthesis of the molybdenum cofactor (MoCF), an essential cofactor of a diverse group of redox enzymes. MoCF biosynthesis is an evolutionarily conserved pathway present in eubacteria, archaea	COG0303	Molybdopterin biosynthesis enzyme	H	Coenzyme metabolis
RC1_1989	folA	0	0	0	-2.60434	dihydrofolate reductase		aproNOG16390	Key enzyme in folate metabolism. Catalyzes an essential reaction for de novo glycine	H	Coenzyme metabolis
RC1_2177	cysG	-2.25917	0	0	-3.32368	siroheme synthase		COG0007	Uroporphyrinogen-III methylase	H	Coenzyme metabolis
RC1_2990	nadB	0	-2.30803	0	0	L-aspartate oxidase	Amino acid metabolism	aproNOG01804	L-aspartate oxidase	H	Coenzyme metabolis
RC1_2991	nadC	0	-2.11933	-2.65849	0	nicotinate-nucleotide pyrophosphorylase	Metabolism of cofactors and vitamins	aproNOG01670		H	Coenzyme metabolis
RC1_3393		0	0	0	-2.3623	molybdopterin binding domain-containing protein		aproNOG06859	molybdopterin binding domain	H	Coenzyme metabolis
RC1_3842	hemN	0	0	2.38196	2.82824	coproporphyrinogen III oxidase	Porphyrin and chlorophyll metabolism	COG0635	Coproporphyrinogen III oxidase and related Fe-S oxidoreductases	H	Coenzyme metabolis
RC1_3931	pdxY	0	0	0	-2.87874	Pyridoxamine kinase	Metabolism of cofactors and vitamins	aproNOG03951	Pyridoxal kinase	H	Coenzyme metabolis
RC1_3970	thiC	0	0	2.15748	3.97796	thiamine biosynthesis protein ThiC		COG0422	Thiamine biosynthesis protein ThiC	H	Coenzyme metabolis
New in Log21.5 cut off
RC1_0282	bchJ	0	0	0	-1.52637			NOG70320	Bacteriochlorophyll 4-vinyl reductase	FC: H	Coenzyme metabolis
RC1_0584	pdxH	0	0	0	-1.57998	pyridoxamine 5'-phosphate oxidase		aproNOG01769		FC: H	Coenzyme metabolis
RC1_2091	crtE	0	0	-1.63637	0	geranyltranstransferase				FC: H	Coenzyme metabolis
RC1_2370	cobS	0	-1.55367	0	0	cobalamin 5'-phosphate synthase				FC: H	Coenzyme metabolis	COG CHANGE I STICK WITH 3.0
RC1_2997		0	0	0	1.50881	pterin-4-alpha-carbinolamine dehydratase				FC: H	Coenzyme metabolis
RC1_3100	thiG	0	0	0	1.53898					FC: H	Coenzyme metabolis
RC1_3101	thiS	0	-1.74791	-1.87578	0					FC: H	Coenzyme metabolis
all in Log21.5 cut off
RC1_0282	bchJ	0	0	0	-1.52637			NOG70320	Bacteriochlorophyll 4-vinyl reductase	FC: H	Coenzyme metabolis
RC1_0584	pdxH	0	0	0	-1.57998	pyridoxamine 5'-phosphate oxidase		aproNOG01769		FC: H	Coenzyme metabolis
RC1_0786	moeA	0	-2.13904	-2.72214	-2.33103	molybdopterin biosynthesis protein MoeA	MoeA; MoeA family. Members of this family are involved in biosynthesis of the molybdenum cofactor (MoCF), an essential cofactor of a diverse group of redox enzymes. MoCF biosynthesis is an evolutionarily conserved pathway present in eubacteria, archaea	COG0303	Molybdopterin biosynthesis enzyme	FC: H	Coenzyme metabolis	COG CHANGE I STICK WITH 3.0
RC1_1989	folA	0	0	0	-2.60434	dihydrofolate reductase		aproNOG16390	Key enzyme in folate metabolism. Catalyzes an essential reaction for de novo glycine	FC: H	Coenzyme metabolis
RC1_2091	crtE	0	0	-1.63637	0	geranyltranstransferase				FC: H	Coenzyme metabolis
RC1_2177	cysG	-2.25917	-1.57102	0	-3.32368	siroheme synthase		COG0007	Uroporphyrinogen-III methylase	FC: H	Coenzyme metabolis
RC1_2370	cobS	0	-1.55367	0	0	cobalamin 5'-phosphate synthase				FC: H	Coenzyme metabolis	COG CHANGE I STICK WITH 3.0
RC1_2990	nadB	0	-2.30803	0	0	L-aspartate oxidase	Amino acid metabolism	aproNOG01804	L-aspartate oxidase	FC: H	Coenzyme metabolis	COG CHANGE I STICK WITH 3.0
RC1_2991	nadC	0	-2.11933	-2.65849	-1.66059	nicotinate-nucleotide pyrophosphorylase	Metabolism of cofactors and vitamins	aproNOG01670		FC: H	Coenzyme metabolis
RC1_2997		0	0	0	1.50881	pterin-4-alpha-carbinolamine dehydratase				FC: H	Coenzyme metabolis
RC1_3100	thiG	0	0	0	1.53898					FC: H	Coenzyme metabolis
RC1_3101	thiS	0	-1.74791	-1.87578	0					FC: H	Coenzyme metabolis
RC1_3393		0	0	-1.55897	-2.3623	molybdopterin binding domain-containing protein		aproNOG06859	molybdopterin binding domain	FC: H	Coenzyme metabolis
RC1_3842	hemN	0	0	2.38196	2.82824	coproporphyrinogen III oxidase	Porphyrin and chlorophyll metabolism	COG0635	Coproporphyrinogen III oxidase and related Fe-S oxidoreductases	FC: H	Coenzyme metabolis
RC1_3931	pdxY	0	-1.62154	-1.88755	-2.87874	Pyridoxamine kinase	Metabolism of cofactors and vitamins	aproNOG03951	Pyridoxal kinase	FC: H	Coenzyme metabolis
RC1_3970	thiC	0	1.9237	2.15748	3.97796	thiamine biosynthesis protein ThiC		COG0422	Thiamine biosynthesis protein ThiC	FC: H	Coenzyme metabolis
		gene number	16
		up	4
		down	12

## Sheet: I lipid
all in Log22 cut off
Gene locus	Gene symbol	D1	D2	D3	D4	Gene description	kegg	COG NUMBER	COG FUNCTION	COG CLASS	COG class description	COG version change
RC1_0378		0	0	0	2.31775	acyl-CoA dehydrogenase	Fatty acid metabolism	aproNOG04242	acyl-Coa dehydrogenase	I	Lipid metabolism
RC1_0393	alkB	0	0	0	2.12462	alkane 1-monooxygenase	Fatty acid metabolism	aproNOG00348	fatty acid desaturase family protein	I	Lipid metabolism
RC1_0397		0	0	2.36712	3.00666	acetyl-CoA acetyltransferase		COG0183	Acetyl-CoA acetyltransferase	I	Lipid metabolism
RC1_0547		0	0	0	2.0403	peroxisomal bifunctional enzyme	Carbon metabolism	aproNOG00358	3-hydroxyacyl-COA dehydrogenase	I	Lipid metabolism
RC1_0768		0	0	0	2.34032	Myo-inositol-1-phosphate synthase		COG1260	Myo-inositol-1-phosphate synthase	I	Lipid metabolism
RC1_0796		0	0	0	2.51737	phospholipase D		COG1502	Phosphatidylserine/phosphatidylglycerophosphate/cardiolipin synthases and [..]	I	Lipid metabolism
RC1_1351		0	0	0	2.36994	diacylglycerol kinase catalytic domain-containing protein		COG1597	Sphingosine kinase and enzymes related to eukaryotic diacylglycerol kinase	I	Lipid metabolism
RC1_1632		0	0	0	2.64695	acyl-CoA dehydrogenase		aproNOG01842	acyl-Coa dehydrogenase	I	Lipid metabolism
RC1_1736		0	0	0	2.00968	fatty acid desaturase	Biosynthesis of unsaturated fatty acids	COG1398	Fatty-acid desaturase	I	Lipid metabolism
RC1_1743	fadJ	0	0	0	2.37677	fatty acid oxidation complex alpha subunit		aproNOG00358	3-hydroxyacyl-COA dehydrogenase	I	Lipid metabolism
RC1_1744	fadA	0	0	2.39325	3.07663	3-ketoacyl-CoA thiolase		aproNOG00239	Acetyl-CoA acetyltransferase	I	Lipid metabolism
RC1_1946		0	0	2.39109	3.41049	acyl-CoA dehydrogenase		COG1960	Acyl-CoA dehydrogenases	I	Lipid metabolism
RC1_1947		0	0	2.31573	3.02259	3-hydroxyacyl-CoA dehydrogenase		aproNOG00358	3-hydroxyacyl-COA dehydrogenase	I	Lipid metabolism
RC1_1948	fadA	0	0	2.04786	2.86107	3-ketoacyl-CoA thiolase		aproNOG00349	Beta-ketoadipyl CoA thiolase	I	Lipid metabolism
RC1_2142		0	0	0	2.24205	acyl-CoA dehydrogenase	Fatty acid metabolism	COG1960	Acyl-CoA dehydrogenases	I	Lipid metabolism
RC1_2336		0	0	0	2.05395	acetyl-coenzyme A synthetase	Pyruvate metabolism	COG0365	Acyl-coenzyme A synthetases/AMP-(fatty) acid ligases	I	Lipid metabolism
RC1_2696		0	0	0	2.24481	AMP-dependent synthetase and ligase	Fatty acid metabolism	aproNOG02197	amp-dependent synthetase and ligase	I	Lipid metabolism
RC1_3030		0	0	0	2.51839	acetyl-CoA synthetase		COG0365	Acyl-coenzyme A synthetases/AMP-(fatty) acid ligases	I	Lipid metabolism
RC1_3098		0	2.07927	2.72327	4.13387	acyl-CoA dehydrogenase	oxidation of the fatty acid by FAD.	COG1960	Acyl-CoA dehydrogenases	I	Lipid metabolism
RC1_3522	fadB1	0	0	0	2.44241	enoyl-CoA hydratase		aproNOG11161	Enoyl-CoA hydratase	I	Lipid metabolism
RC1_3533		2.46338	2.84658	2.92798	2.9665	acetyl-CoA carboxylase carboxyltransferase,		COG4799	Acetyl-CoA carboxylase, carboxyltransferase component (subunits alpha and beta) [..]	I	Lipid metabolism
RC1_3534		2.46338	2.84658	2.92798	2.9665	acyl-CoA dehydrogenase		COG1960	Acyl-CoA dehydrogenases	I	Lipid metabolism
RC1_3948		0	0	2.19393	2.86617	acetyl-CoA acetyltransferase		COG0183	Acetyl-CoA acetyltransferase	I	Lipid metabolism
RC1_3949	phbB	0	0	2.2861	2.93446	acetoacetyl-CoA reductase		COG1028	Dehydrogenases with different specificities (related to short-chain alcohol dehydrogenases) [..]	I	Lipid metabolism
RC1_4053		0	-2.15196	0	0	esterase		COG0657	Esterase/lipase	I	Lipid metabolism
RC1_0549		0	0	0	2.16513	oxidoreductase, short chain dehydrogenase		aproNOG04722	Dehydrogenase	I,Q	Lipid metabolism
New in Log21.5 cut off
RC1_0149		0	1.55455	1.74835	0	AMP-dependent synthetase and ligase		aproNOG00234	Amp-Dependent synthetase and ligase	FC: I	Lipid metabolism	COG CHANGE I STICK WITH 3.0
RC1_0259		0	0	0	1.58311	MaoC-like dehydratase		aproNOG19884	MaoC domain protein dehydratase	FC: I	Lipid metabolism
RC1_0401	ivd2	0	0	1.90857	1.80245	isovaleryl-CoA dehydrogenase		aproNOG00035	Isovaleryl-CoA dehydrogenase	FC: I	Lipid metabolism
RC1_0417		0	0	1.76178	0	sterol carrier family protein		aproNOG35961	SCP-2 sterol transfer family	FC: I	Lipid metabolism
RC1_0534		0	0	0	1.59466	acyl-CoA dehydrogenase		aproNOG02029	acyl-Coa dehydrogenase	FC: I	Lipid metabolism
RC1_1018		0	0	0	1.71008	acyl-CoA dehydrogenase				FC: I	Lipid metabolism
RC1_1370		0	0	0	-1.88186	acyl-CoA thioester hydrolase, putative		COG1607	Acyl-CoA hydrolase	FC: I	Lipid metabolism
RC1_3521		0	0	0	1.74266	long-chain acyl-CoA synthetase				FC: I	Lipid metabolism
RC1_3528		-1.56231	0	0	0	MaoC-like dehydratase				FC: I	Lipid metabolism	COG CHANGE I STICK WITH 3.0
RC1_3531		0	1.90825	1.55398	0	acetyl-CoA carboxylase biotin carboxylase subunit				FC: I	Lipid metabolism
RC1_3532		0	1.90825	1.55398	0	enoyl-CoA hydratase				FC: I	Lipid metabolism
RC1_3555		0	0	1.5598	1.52668	enoyl-CoA hydratase				FC: I	Lipid metabolism
RC1_3580		0	0	0	-1.86711	MaoC-like dehydratase				FC: I	Lipid metabolism
RC1_3673	lcfA	0	1.56082	0	1.51119	lcfA; long-chain-fatty-acid--CoA ligase				FC: I	Lipid metabolism
RC1_3032		0	0	0	1.60656	short chain dehydrogenase;				FC: I, Q	Lipid metabolism
RC1_3527		-1.56231	0	0	0	acyl-CoA synthetase				FC: I, Q	Lipid metabolism
RC1_3530		1.60026	1.84543	1.78028	0	peroxisomal trans-2-enoyl-CoA reductase				FC: I, Q	Lipid metabolism	COG CHANGE I STICK WITH 3.0
all in Log21.5 cut off
RC1_0149		0	1.55455	1.74835	0	AMP-dependent synthetase and ligase		aproNOG00234	Amp-Dependent synthetase and ligase	FC: I	Lipid metabolism	COG CHANGE I STICK WITH 3.0
RC1_0259		0	0	0	1.58311	MaoC-like dehydratase		aproNOG19884	MaoC domain protein dehydratase	FC: I	Lipid metabolism
RC1_0378		0	0	1.59834	2.31775	acyl-CoA dehydrogenase	Fatty acid metabolism	aproNOG04242	acyl-Coa dehydrogenase	FC: I	Lipid metabolism
RC1_0393	alkB	0	1.6771	1.83981	2.12462	alkane 1-monooxygenase	Fatty acid metabolism	aproNOG00348	fatty acid desaturase family protein	FC: I	Lipid metabolism
RC1_0397		0	1.98443	2.36712	3.00666	acetyl-CoA acetyltransferase		COG0183	Acetyl-CoA acetyltransferase	FC: I	Lipid metabolism
RC1_0401	ivd2	0	0	1.90857	1.80245	isovaleryl-CoA dehydrogenase		aproNOG00035	Isovaleryl-CoA dehydrogenase	FC: I	Lipid metabolism
RC1_0417		0	0	1.76178	0	sterol carrier family protein		aproNOG35961	SCP-2 sterol transfer family	FC: I	Lipid metabolism
RC1_0534		0	0	0	1.59466	acyl-CoA dehydrogenase		aproNOG02029	acyl-Coa dehydrogenase	FC: I	Lipid metabolism
RC1_0547		0	0	1.64304	2.0403	peroxisomal bifunctional enzyme	Carbon metabolism	aproNOG00358	3-hydroxyacyl-COA dehydrogenase	FC: I	Lipid metabolism
RC1_0768		0	0	0	2.34032	Myo-inositol-1-phosphate synthase		COG1260	Myo-inositol-1-phosphate synthase	FC: I	Lipid metabolism
RC1_0796		0	0	0	2.51737	phospholipase D		COG1502	Phosphatidylserine/phosphatidylglycerophosphate/cardiolipin synthases and [..]	FC: I	Lipid metabolism
RC1_1018		0	0	0	1.71008	acyl-CoA dehydrogenase				FC: I	Lipid metabolism
RC1_1351		0	0	0	2.36994	diacylglycerol kinase catalytic domain-containing protein		COG1597	Sphingosine kinase and enzymes related to eukaryotic diacylglycerol kinase	FC: I	Lipid metabolism
RC1_1370		0	0	0	-1.88186	acyl-CoA thioester hydrolase, putative		COG1607	Acyl-CoA hydrolase	FC: I	Lipid metabolism
RC1_1632		0	0	1.94389	2.64695	acyl-CoA dehydrogenase		aproNOG01842	acyl-Coa dehydrogenase	FC: I	Lipid metabolism
RC1_1736		0	0	0	2.00968	fatty acid desaturase	Biosynthesis of unsaturated fatty acids	COG1398	Fatty-acid desaturase	FC: I	Lipid metabolism
RC1_1743	fadJ	0	0	1.64694	2.37677	fatty acid oxidation complex alpha subunit		aproNOG00358	3-hydroxyacyl-COA dehydrogenase	FC: I	Lipid metabolism
RC1_1744	fadA	0	1.52485	2.39325	3.07663	3-ketoacyl-CoA thiolase		aproNOG00239	Acetyl-CoA acetyltransferase	FC: I	Lipid metabolism
RC1_1946		1.58489	1.99093	2.39109	3.41049	acyl-CoA dehydrogenase		COG1960	Acyl-CoA dehydrogenases	FC: I	Lipid metabolism
RC1_1947		0	1.90382	2.31573	3.02259	3-hydroxyacyl-CoA dehydrogenase		aproNOG00358	3-hydroxyacyl-COA dehydrogenase	FC: I	Lipid metabolism
RC1_1948	fadA	0	1.75309	2.04786	2.86107	3-ketoacyl-CoA thiolase		aproNOG00349	Beta-ketoadipyl CoA thiolase	FC: I	Lipid metabolism
RC1_2142		0	0	1.67397	2.24205	acyl-CoA dehydrogenase	Fatty acid metabolism	COG1960	Acyl-CoA dehydrogenases	FC: I	Lipid metabolism
RC1_2336	acsA	0	0	1.88329	2.05395	acetyl-coenzyme A synthetase	Pyruvate metabolism	COG0365	Acyl-coenzyme A synthetases/AMP-(fatty) acid ligases	FC: I	Lipid metabolism
RC1_2696		0	0	0	2.24481	AMP-dependent synthetase and ligase	Fatty acid metabolism	aproNOG02197	amp-dependent synthetase and ligase	FC: I	Lipid metabolism
RC1_3030		0	0	1.88232	2.51839	acetyl-CoA synthetase		COG0365	Acyl-coenzyme A synthetases/AMP-(fatty) acid ligases	FC: I	Lipid metabolism
RC1_3098		1.6212	2.07927	2.72327	4.13387	acyl-CoA dehydrogenase	oxidation of the fatty acid by FAD.	COG1960	Acyl-CoA dehydrogenases	FC: I	Lipid metabolism
RC1_3521		0	0	0	1.74266	long-chain acyl-CoA synthetase				FC: I	Lipid metabolism
RC1_3522	fadB1	0	0	0	2.44241	enoyl-CoA hydratase		aproNOG11161	Enoyl-CoA hydratase	FC: I	Lipid metabolism
RC1_3528		-1.56231	0	0	0	MaoC-like dehydratase				FC: I	Lipid metabolism	COG CHANGE I STICK WITH 3.0
RC1_3531		0	1.90825	1.55398	0	acetyl-CoA carboxylase biotin carboxylase subunit				FC: I	Lipid metabolism
RC1_3532		0	1.90825	1.55398	0	enoyl-CoA hydratase				FC: I	Lipid metabolism
RC1_3533		2.46338	2.84658	2.92798	2.9665	acetyl-CoA carboxylase carboxyltransferase,		COG4799	Acetyl-CoA carboxylase, carboxyltransferase component (subunits alpha and beta) [..]	FC: I	Lipid metabolism
RC1_3534		2.46338	2.84658	2.92798	2.9665	acyl-CoA dehydrogenase		COG1960	Acyl-CoA dehydrogenases	FC: I	Lipid metabolism
RC1_3555		0	0	1.5598	1.52668	enoyl-CoA hydratase				FC: I	Lipid metabolism
RC1_3580		0	0	0	-1.86711	MaoC-like dehydratase				FC: I	Lipid metabolism
RC1_3673	lcfA	0	1.56082	0	1.51119	lcfA; long-chain-fatty-acid--CoA ligase				FC: I	Lipid metabolism
RC1_3948		0	1.55581	2.19393	2.86617	acetyl-CoA acetyltransferase		COG0183	Acetyl-CoA acetyltransferase	FC: I	Lipid metabolism
RC1_3949	phbB	0	1.82053	2.2861	2.93446	acetoacetyl-CoA reductase		COG1028	Dehydrogenases with different specificities (related to short-chain alcohol dehydrogenases) [..]	FC: I	Lipid metabolism
RC1_4053		-1.86649	-2.15196	-1.79945	-1.75694	esterase		COG0657	Esterase/lipase	FC: I	Lipid metabolism
RC1_0549		0	0	1.76473	2.16513	oxidoreductase, short chain dehydrogenase		aproNOG04722	Dehydrogenase	FC: I, Q	Lipid metabolism
RC1_3032		0	0	0	1.60656	short chain dehydrogenase;				FC: I, Q	Lipid metabolism
RC1_3527		-1.56231	0	0	0	acyl-CoA synthetase				FC: I, Q	Lipid metabolism
RC1_3530		1.60026	1.84543	1.78028	0	peroxisomal trans-2-enoyl-CoA reductase				FC: I, Q	Lipid metabolism	COG CHANGE I STICK WITH 3.0
			gene number	43
			up	38
			down	5

[truncated: 17 more sheets: J translation, K transcription, L replication, M cell wall, Power View1, Power View2, NA not assigned, N cell motility, O post trans modi, P ion transport, Q secondary struc, R, S, T signal transduction, U secretion, V defense, Sheet1]
